# Supplementary material for: Dynamic mRNA and miRNA expression analysis in response to hypoxia and reoxygenation in the blunt snout bream (Megalobrama amblycephala)
Source: Sci Rep. 2017 Oct 9;7:12846. doi: 10.1038/s41598-017-12537-7 (PMC5634510; doi:10.1038/s41598-017-12537-7)
Supplement: Supplementary file 2 — Dataset 1 [file 41598_2017_12537_MOESM2_ESM.xls]

## Sheet: Supplementary Information
Dynamic mRNA and miRNA expression analysis in response to hypoixa and reoxygenation of blunt snout bream (Megalobrama amblycephala) Shengming Sun1, Fujun Xuan2, Xianping Ge1*, Jian Zhu1*, Wuxiao Zhang3 1 Key Laboratory of Genetic Breeding and Aquaculture Biology of Freshwater Fishes, Ministry of Agriculture, Freshwater Fisheries Research Centre, Chinese Academy of Fishery Sciences, Wuxi 214081, P…
Supplementary Table S1 The differential expression genes (DGEs) for hypoxia 3h vs normoxia, hypoxia 24h vs normoxia, reoxygenation 3h vs normoxia, respectively.
Supplementary Table S2 KEGG pathway functional annotation of DEGs for hypoxia 3h vs normoxia, hypoxia 24h vs normoxia, reoxygenation 3h vs normoxia, respectively.
Supplementary Table S3 Sequencing information on small RNAs and the distribution of sequences.
Supplementary Table S4 Differential expression miRNAs for hypoxia 3h vs normoxia, hypoxia 24h vs normoxia, reoxygenation 3h vs normoxia, respectively.
Supplementary Table S5 Identification of miRNA-mRNA interaction pairs between hypoxia 3h and normoxia,.
Supplementary Table S6 Hypoxia-related mRNA and miRNA primers used for expression analysis.

## Sheet: Supplementary Table S1
Supplementary Table S1-1 The differential expression genes between Hypoxia3h and Normoxia
GeneID	log2Ratio(Hypoxia3h/Normoxia)	q-value	KEGG Orthology	GO Component	GO Process	GO Function	Blast nr
TR104742_c10_g1	4.2566	0	--	GO:0005737;GO:0005576;	GO:0008285;GO:0001558;GO:0001666;	GO:0031995;GO:0031994;	insulin-like growth factors binding protein 1 [Hypophthalmichthys molitrix];
TR55081_c100_g11	-2.34706	0	--	--	--	--	PREDICTED: complement C1q-like protein 2 [Poecilia formosa];
TR20595_c4_g1	7.07471	0	--	GO:0005576;	GO:0001558;	GO:0031994;GO:0031995;	Unknown (protein for IMAGE:7427426) [Danio rerio];
TR59116_c17_g3	8.26154	0	K01596|E4.1.1.32, pckA, PEPCK	--	GO:0006094;GO:0016310;GO:0009749;GO:0006094;GO:0016310;GO:0009749;GO:0006094;GO:0016310;GO:0009749;	GO:0005525;GO:0016301;GO:0004613;GO:0005525;GO:0016301;GO:0004613;GO:0005525;GO:0016301;GO:0004613;	phosphoenolpyruvate carboxykinase 1, partial [Epinephelus coioides];phosphoenolpyruvate carboxykinase 1, partial [Epinephelus coioides];phosphoenolpyruvate carboxykinase 1, partial [Epinephelus coioides];
TR181751_c2_g1	4.8047	0	K07436|CYP24A1	--	GO:0055114;	GO:0020037;GO:0016705;GO:0004497;GO:0005506;	1,25-dihydroxyvitamin D(3) 24-hydroxylase, mitochondrial [Danio rerio];
TR182473_c6_g1	3.57538	0	K00757|E2.4.2.3, udp	GO:0005737;GO:0005737;	GO:0009166;GO:0009116;GO:0009166;GO:0009116;	GO:0004850;GO:0004850;	PREDICTED: uridine phosphorylase 2 isoform X1 [Astyanax mexicanus];PREDICTED: uridine phosphorylase 2 isoform X1 [Astyanax mexicanus];
TR92360_c58_g1	4.44841	0	--	--	--	--	NA
TR47531_c2_g1	2.11798	0	K00830|AGXT	GO:0005777;GO:0005739;	GO:0042866;GO:0046487;GO:0006625;GO:0071391;	GO:0008453;GO:0004760;GO:0030170;	alanine-glyoxylate aminotransferase b [Danio rerio];
TR90959_c7_g1	6.65025	0	K03783|punA	--	GO:0009116;	GO:0004731;	purine nucleoside phosphorylase 5a [Carassius auratus];
TR184950_c2_g1	4.59036	0	K00815|TAT	--	GO:0009058;GO:0009072;	GO:0030170;GO:0004838;	tyrosine aminotransferase [Danio rerio];
TR138233_c2_g1	3.47537	0	K15626|NUPR1, COM1	--	--	--	nuclear protein 1 [Danio rerio];
TR184950_c2_g2	4.53069	0	K00815|TAT	--	GO:0009058;GO:0009072;	GO:0030170;GO:0004838;	tyrosine aminotransferase [Danio rerio];
TR172754_c44_g1	3.70242	0	K14991|SLC38A4, SNAT4	--	--	--	sodium-coupled neutral amino acid transporter 4 [Danio rerio];
TR176511_c1_g1	7.16741	0	K07232|chaC	GO:0005829;GO:0005802;GO:0005794;	GO:0006915;GO:0022008;GO:0010955;GO:0045746;GO:0006986;	GO:0005112;	Chac1 protein [Danio rerio];
TR145609_c0_g1	7.00879	0	K08270|DDIT4, REDD1	GO:0005739;	GO:0009953;GO:0009968;GO:0006915;	--	DNA damage-inducible transcript 4 protein [Danio rerio];
TR114952_c6_g1	2.52575	0	K01084|G6PC	--	--	--	glucose-6-phosphatase [Culter ilishaeformis];
TR19213_c4_g12	6.3014	0	K09571|FKBP4_5	GO:0016020;	GO:0006457;GO:0000413;	GO:0003755;GO:0005528;	peptidyl-prolyl cis-trans isomerase FKBP5 [Danio rerio];
TR45028_c1_g1	3.88521	0	K01672|E4.2.1.1	GO:0005739;	GO:0006730;GO:2000021;	GO:0004089;GO:0008270;	carbonic anhydrase 5A, mitochondrial [Danio rerio];
TR25097_c0_g1	5.84227	0	--	--	--	--	neurotoxin/C59/Ly-6-like protein [Ctenopharyngodon idella];
TR188269_c4_g1	-2.29719	0	--	--	GO:0044767;	--	pancreatic progenitor cell differentiation and proliferation factor B [Danio rerio];
TR35723_c8_g1	8.05478	0	--	--	--	--	PREDICTED: protein phosphatase 1 regulatory subunit 3G-like [Lepisosteus oculatus];
TR188879_c2_g1	2.61772	0	--	--	--	GO:0030246;	C-type lectin [Ctenopharyngodon idella];
TR10040_c0_g1	4.64992	0	K15310|TP53INP1	--	--	--	tumor protein p53-inducible nuclear protein 1 [Danio rerio];
TR26786_c10_g1	4.12838	0	--	--	--	--	coenzyme Q-binding protein COQ10 homolog, mitochondrial [Danio rerio];
TR105537_c1_g1	4.94442	0	--	--	--	GO:0046872;GO:0004721;	protein phosphatase PTC7 homolog [Danio rerio];
TR158754_c2_g1	5.80198	0	--	--	--	--	PREDICTED: nuclear receptor coactivator 7-like isoform X2 [Danio rerio];
TR69617_c1_g1	2.40101	0	K00456|CDO1	--	GO:0046439;GO:0042412;GO:0055114;	GO:0017172;GO:0005506;	cysteine dioxygenase [Cyprinus carpio];
TR133709_c0_g2	3.29154	0	--	GO:0005789;GO:0016021;	GO:0008203;	--	insulin-induced gene 1 protein [Danio rerio];
TR14334_c25_g1	5.94813	0	--	--	--	--	NA
TR14334_c24_g29	5.39409	0	K07754|E1.97.1.11, DIO3	GO:0005886;GO:0016021;GO:0010008;	GO:0042446;GO:0055114;	GO:0004800;GO:0033798;	deiodinase type 3 [Carassius auratus];
TR48651_c3_g1	3.10377	0	--	--	--	--	PREDICTED: cold shock domain-containing protein C2-like [Fundulus heteroclitus];
TR35530_c3_g1	3.11259	0	K13302|SGK1	GO:0005634;GO:0005783;	GO:0006950;GO:0006468;GO:0006915;	GO:0005524;GO:0004674;	serine/threonine-protein kinase Sgk1 [Danio rerio];
TR10607_c0_g1	4.86827	0	--	GO:0005634;	GO:0006355;GO:0031101;	GO:0043565;GO:0003700;	Jun B protein [Ctenopharyngodon idella];
TR139226_c60_g50	-2.12955	0	--	--	--	--	PREDICTED: uncharacterized protein LOC103911222, partial [Danio rerio];
TR137780_c0_g4	4.89886	0	--	--	--	--	NA
TR145343_c4_g1	3.11514	0	K14684|SLC25A23S	GO:0005743;GO:0016021;GO:0005743;GO:0016021;	GO:0055085;GO:0055085;	GO:0005509;GO:0005509;	calcium-binding mitochondrial carrier protein SCaMC-2-A [Danio rerio];calcium-binding mitochondrial carrier protein SCaMC-2-A [Danio rerio];
TR210575_c0_g1	5.00386	0	K08228|SLC43A1	GO:0016021;	GO:0055085;	--	PREDICTED: large neutral amino acids transporter small subunit 3 [Alligator mississippiensis];
TR107074_c25_g4	5.40065	0	--	--	--	--	NA
TR142154_c1_g1	4.41744	0	K03061|PSMC2, RPT1	GO:0022624;GO:0005737;GO:0005634;GO:0022624;GO:0005737;GO:0005634;	GO:0006511;GO:0006200;GO:0006511;GO:0006200;	GO:0008233;GO:0005524;GO:0016887;GO:0008233;GO:0005524;GO:0016887;	unnamed protein product, partial [Oncorhynchus mykiss];unnamed protein product, partial [Oncorhynchus mykiss];
TR66374_c0_g31	5.4491	0	--	--	GO:0043009;GO:0043154;GO:0043066;	--	Mcl1b [Danio rerio];
TR157346_c5_g1	3.90215	0	K04372|MKNK, MNK	--	GO:0006468;	GO:0005524;GO:0004674;	MAP kinase interacting serine/threonine kinase 2b [Danio rerio];
TR100702_c15_g1	2.54418	0	K14443|TOB	--	--	--	B-cell translocation protein 1 [Ctenopharyngodon idella];B-cell translocation protein 1 [Ctenopharyngodon idella];
TR98787_c0_g10	2.71897	0	K06087|CLDN	--	--	--	claudin 15-like b precursor [Danio rerio];
TR20457_c14_g2	2.61745	0	K01084|G6PC	GO:0016020;GO:0005789;GO:0016021;GO:0016020;	GO:0006094;	GO:0016787;GO:0004346;GO:0016787;	glucose-6-phosphatase a, catalytic subunit, tandem duplicate 1 [Danio rerio];glucose-6-phosphatase a, catalytic subunit, tandem duplicate 1 [Danio rerio];glucose-6-phosphatase a, catalytic subunit, tandem duplicate 1 [Danio rerio];
TR82629_c3_g1	3.34515	0	--	--	--	--	PREDICTED: tubulin alpha chain-like [Oreochromis niloticus];
TR133139_c0_g1	3.31131	0	--	GO:0016021;GO:0005922;	GO:0007154;	--	connexin 32.3 [Danio rerio];
TR158490_c0_g1	3.7767	0	K01476|E3.5.3.1, rocF, arg	--	GO:0006525;	GO:0046872;GO:0004053;	putative arginase 2C precursor [Cyprinus carpio];
TR39157_c1_g1	2.46173	0	K13576|SLC38A3, SNAT3	--	--	--	PREDICTED: sodium-coupled neutral amino acid transporter 3-like isoform X1 [Danio rerio];
TR81017_c1_g1	6.28677	0	--	--	--	--	PREDICTED: cysteine/serine-rich nuclear protein 1 [Danio rerio];PREDICTED: cysteine/serine-rich nuclear protein 1 [Danio rerio];
TR90032_c6_g4	4.46484	0	K10093|LGALS9	--	--	GO:0016936;GO:0016936;GO:0005488;	tandem-repeat galectin-9 [Rhodeus uyekii];tandem-repeat galectin-9 [Rhodeus uyekii];tandem-repeat galectin-9 [Rhodeus uyekii];
TR163794_c0_g1	5.40881	0	K16311|SIK	--	--	--	PREDICTED: serine/threonine-protein kinase SIK1 isoform X2 [Danio rerio];
TR175049_c0_g2	8.29231	0	--	--	--	--	NA
TR167204_c0_g1	7.91705	0	--	--	--	GO:0046872;	PREDICTED: zinc finger protein 395a isoform X1 [Danio rerio];
TR113808_c1_g15	4.68249	0	--	--	--	--	NA
TR113808_c1_g30	4.91747	0	--	--	--	--	NA
TR21707_c5_g10	2.76756	0	K00826|E2.6.1.42, ilvE	--	GO:0009082;	GO:0052654;GO:0052655;GO:0052656;	PREDICTED: branched-chain-amino-acid aminotransferase, cytosolic isoform X2 [Danio rerio];
TR113808_c1_g5	4.7253	0	--	--	--	--	NA
TR36711_c14_g1	5.67593	0	--	--	--	--	PREDICTED: protein FAM13A isoform X3 [Danio rerio];
TR66313_c0_g1	2.6254	0	--	GO:0043229;GO:0005737;	GO:0016070;	--	proline-rich nuclear receptor coactivator 2 [Danio rerio];
TR113808_c1_g31	4.58869	0	--	--	--	--	NA
TR95960_c19_g17	-2.34744	0	--	--	--	--	Si:rp71-1g18.10 protein [Danio rerio];PREDICTED: complement C1q-like protein 3 [Clupea harengus];uncharacterized protein LOC100007164 [Danio rerio];
TR173601_c0_g1	4.05586	0	--	--	--	--	NA
TR32269_c0_g4	5.96342	0	--	--	--	--	NA
TR26659_c0_g1	3.44841	0	--	--	GO:0006355;	--	RecName: Full=Basic leucine zipper and W2 domain-containing protein 1-B;
TR22861_c0_g2	4.24672	0	--	--	--	--	NA
TR9013_c0_g1	4.85134	0	--	GO:0016021;	--	--	HIG1 domain family member 1A [Danio rerio];
TR127904_c0_g1	2.23563	0	--	--	--	--	intelectin [Ctenopharyngodon idella];
TR198592_c0_g1	2.6145	0	K10048|CEBPB	--	GO:0001878;GO:0006355;GO:0044030;GO:0009617;	GO:0043565;GO:0003700;	CCAAT/enhancer binding protein beta [Danio rerio];
TR127233_c34_g15	2.59935	0	K08187|SLC16A10	GO:0016021;GO:0005886;	GO:0055085;	--	PREDICTED: monocarboxylate transporter 10 [Cynoglossus semilaevis];
TR127495_c1_g10	-2.29848	0	K08751|FABP2	--	GO:0006810;	GO:0008289;GO:0005215;	intestinal fatty acid binding protein 2b [Cyprinus carpio];
TR190097_c0_g1	3.64214	0	--	GO:0016021;	GO:0006810;	--	SEC14-like protein 1 [Danio rerio];
TR199552_c0_g1	3.77631	0	--	--	GO:0006914;	--	gamma-aminobutyric acid receptor-associated protein-like [Danio rerio];
TR147809_c0_g1	5.1178	0	--	--	--	--	NA
TR157182_c0_g1	4.19378	0	--	GO:0005634;	GO:0043401;GO:0006355;GO:0050794;GO:0006351;	GO:0008270;GO:0004887;GO:0043565;GO:0003707;GO:0046872;GO:0003677;GO:0003700;GO:0038023;	Rev-Erb beta 1 [Danio rerio];nuclear receptor subfamily 1, group D, member 2a [Danio rerio];
TR163571_c2_g1	6.8453	0	--	--	--	--	NA
TR142231_c0_g1	-3.06454	0	K07427|CYP4V	--	GO:0055114;	GO:0020037;GO:0016705;GO:0004497;GO:0005506;	cytochrome P450, family 4, subfamily V, polypeptide 8 [Danio rerio];
TR130021_c1_g16	3.91336	0	--	--	--	--	NA
TR190424_c3_g1	4.00804	0	--	--	--	--	PREDICTED: tumor necrosis factor receptor superfamily member 21-like [Danio rerio];
TR21707_c5_g5	2.92553	0	--	--	--	--	NA
TR186340_c1_g1	3.41948	0	--	--	--	GO:0005509;GO:0005509;	nucleobindin 2b precursor [Danio rerio];nucleobindin 2b precursor [Danio rerio];
TR66374_c0_g32	5.49056	0	--	--	GO:0043009;GO:0043154;GO:0043066;	--	Mcl1b [Danio rerio];
TR93748_c45_g1	3.92313	0	K10298|FBXO15	--	--	--	F-box protein 15 [Danio rerio];
TR155708_c1_g1	2.22181	0	--	--	GO:0006955;	GO:0046872;GO:0005044;GO:0030247;	proteoglycan 4 precursor [Danio rerio];
TR10967_c18_g13	-2.16493	0	K00232|E1.3.3.6, ACOX1, ACOX3	GO:0005777;GO:0005777;GO:0005777;	GO:0006635;GO:0006635;GO:0006635;	GO:0050660;GO:0003995;GO:0003997;GO:0050660;GO:0003995;GO:0003997;GO:0050660;GO:0003995;GO:0003997;	peroxisomal acyl-coenzyme A oxidase 1 [Danio rerio];peroxisomal acyl-coenzyme A oxidase 1 [Danio rerio];peroxisomal acyl-coenzyme A oxidase 1 [Danio rerio];
TR59528_c0_g1	-5.05726	0	K00021|E1.1.1.34	GO:0016021;GO:0005789;	GO:0015936;GO:0055114;GO:0007517;GO:0008299;	GO:0004420;GO:0050661;	3-hydroxy-3-methylglutaryl-coenzyme A reductase [Gobiocypris rarus];
TR97650_c1_g2	3.626	0	K15789|TDH	--	GO:0044237;GO:0006694;GO:0055114;	GO:0008743;GO:0003854;GO:0050662;	L-threonine 3-dehydrogenase, mitochondrial [Danio rerio];
TR180915_c12_g4	4.77244	0	K08269|ULK, ATG1	--	--	--	PREDICTED: serine/threonine-protein kinase ULK2 [Danio rerio];PREDICTED: serine/threonine-protein kinase ULK2 [Danio rerio];PREDICTED: serine/threonine-protein kinase ULK2 [Danio rerio];
TR58673_c0_g1	3.06553	0	--	--	--	--	PREDICTED: coiled-coil domain-containing glutamate-rich protein 1 [Danio rerio];
TR11215_c0_g2	5.1375	0	--	--	--	--	uncharacterized protein LOC797943 [Danio rerio];
TR191902_c0_g1	8.40294	0	--	GO:0005576;	--	--	complement C3-H1 [Cyprinus carpio];
TR56876_c10_g20	6.64823	0	K09592|EGLN, HPH	--	GO:0055114;GO:0055114;	GO:0031418;GO:0005506;GO:0016706;GO:0031418;GO:0005506;GO:0016706;	egl nine homolog 3 [Danio rerio];egl nine homolog 3 [Danio rerio];
TR12901_c1_g1	3.29139	0	K08760|APOA4	--	--	--	apolipoprotein A IV 2 [Cyprinus carpio];
TR63859_c1_g16	4.46644	0	K14703|SLC26A5, PRES	GO:0005737;GO:0005886;GO:0016021;	GO:0008272;GO:0034220;GO:0042391;GO:0019532;GO:0006821;	GO:0015301;GO:0019531;GO:0008271;	SLC26A5 [Danio rerio];
TR117859_c0_g1	-3.22824	0	K05917|CYP51	--	GO:0032259;GO:0055114;GO:0001878;	GO:0020037;GO:0016705;GO:0004497;GO:0005506;GO:0008168;	lanosterol 14-alpha demethylase [Danio rerio];
TR19347_c0_g2	3.9347	0	--	--	--	--	PREDICTED: protein phosphatase 1 regulatory subunit 3G [Danio rerio];
TR6690_c3_g1	-4.75256	0	K01895|ACSS, acs	--	GO:0019427;	GO:0016208;GO:0003987;	acetyl-coenzyme A synthetase, cytoplasmic [Danio rerio];
TR72065_c0_g1	2.47199	0	--	--	GO:0009617;	--	leukocyte cell-derived chemotaxin 2 [Ctenopharyngodon idella];
TR193135_c27_g8	4.47103	0	--	--	--	--	NA
TR164391_c0_g1	-2.18062	0	K01830|E5.3.99.2, PTGDS	GO:0005576;	GO:0006810;GO:0006629;	GO:0001972;GO:0004667;GO:0005215;	prostaglandin D2 synthase, brain precursor [Danio rerio];
TR181802_c18_g1	3.43568	0	K15118|SLC25A38	GO:0005743;GO:0016021;	GO:0020027;GO:0030218;GO:0055085;	--	RecName: Full=Solute carrier family 25 member 38-A;
TR31368_c0_g1	-3.1841	0	K00624|E2.3.1.7	--	--	GO:0016746;	carnitine O-acetyltransferase [Danio rerio];
TR139612_c3_g3	2.43774	0	K13278|ASPG	--	GO:0006520;	GO:0004067;	60 kDa lysophospholipase [Danio rerio];
TR189141_c0_g1	2.18673	0	K09289|NCOA4, PTC3	--	--	--	Zgc:55307 [Danio rerio];
TR97650_c1_g8	3.9615	0	K15789|TDH	--	GO:0044237;GO:0006694;GO:0055114;	GO:0008743;GO:0003854;GO:0050662;	L-threonine 3-dehydrogenase, mitochondrial [Danio rerio];
TR167512_c0_g1	2.20382	0	K15116|SLC25A33_36, RIM2	GO:0005743;GO:0016021;	GO:0055085;	--	solute carrier family 25 member 33 [Danio rerio];
TR55081_c33_g1	-2.70343	0	--	--	--	--	NA
TR77186_c9_g1	2.28398	0	--	--	--	--	NA
TR144932_c0_g1	-2.09385	0	--	--	GO:0009116;	GO:0004731;	unknown [Hypophthalmichthys nobilis];
TR1373_c1_g8	2.61719	0	--	--	--	--	warm temperature acclimation protein 65 KDa-2 [Hypophthalmichthys nobilis];
TR210786_c20_g11	5.27782	0	--	--	--	GO:0003676;GO:0046872;GO:0003676;GO:0046872;	PREDICTED: zinc finger protein 414 isoform X1 [Danio rerio];PREDICTED: zinc finger protein 414 isoform X1 [Danio rerio];PREDICTED: zinc finger protein 414 isoform X1 [Danio rerio];
TR79771_c12_g3	4.03781	0	--	GO:0005604;GO:0000781;GO:0016605;GO:0030915;	GO:0006281;GO:0000724;GO:0007155;GO:0090398;GO:0000722;	GO:0000166;	structural maintenance of chromosomes protein 6 [Danio rerio] ;structural maintenance of chromosomes protein 6 [Danio rerio] ;
TR76291_c0_g1	4.06924	0	--	--	--	--	PREDICTED: vitelline membrane outer layer protein 1-like [Anolis carolinensis];
TR43695_c1_g1	2.526	0	K04402|GADD45	GO:0005634;	GO:0046686;GO:0006950;GO:0051726;GO:0001756;GO:0051597;	--	growth arrest and DNA-damage-inducible, beta a [Danio rerio];
TR40237_c0_g1	-3.4332	0	K01641|E2.3.3.10	--	GO:0008299;	GO:0004421;	hydroxymethylglutaryl-CoA synthase, cytoplasmic [Danio rerio];
TR39008_c2_g1	4.2651	0	--	--	--	--	NA
TR45006_c1_g1	3.12475	0	K15124|SLC25A48	GO:0005743;GO:0016021;	GO:0055085;	--	solute carrier family 25 member 48 [Danio rerio];
TR850_c4_g6	2.74567	0	K11447|UTX, UTY	--	GO:0009952;GO:0009952;GO:0009952;GO:0009952;	--	PREDICTED: lysine-specific demethylase 6A-like isoform X2 [Astyanax mexicanus];PREDICTED: lysine-specific demethylase 6B [Stegastes partitus];unnamed protein product [Oncorhynchus mykiss];jumonji domain containing 3 [Xenopus (Silurana) tropicalis];PREDICT
TR142077_c3_g1	3.06796	0	--	GO:0005667;GO:0005737;GO:0005634;	GO:0051402;GO:0006355;GO:0014823;GO:0007165;	GO:0004871;GO:0003677;GO:0046983;GO:0003700;	hypoxia-inducible factor 3 alpha [Megalobrama amblycephala];
TR124368_c0_g1	-4.41684	0	K00489|CYP7A1	--	--	--	cholesterol 7-alpha-monooxygenase [Danio rerio];
TR180350_c0_g1	-2.22852	0	--	--	--	--	PREDICTED: SEC14-like protein 2 [Danio rerio];
TR57279_c1_g20	-4.23879	0	K00789|metK	--	GO:0006556;GO:0006730;	GO:0004478;GO:0046872;GO:0005524;	PREDICTED: S-adenosylmethionine synthase isoform type-1 isoform X2 [Struthio camelus australis];
TR135271_c7_g13	5.38833	0	--	--	--	--	adrenomedullin 2a precursor [Danio rerio];
TR184190_c14_g1	2.60999	0	--	--	--	--	PREDICTED: interleukin-1 receptor type 1-like [Danio rerio];
TR80544_c21_g10	2.22279	0	--	GO:0016021;GO:0005922;GO:0016021;GO:0005922;	GO:0007154;GO:0007154;	--	connexin 28.9 [Danio rerio];connexin 28.9 [Danio rerio];
TR70353_c1_g1	6.24493	0	--	--	--	--	NA
TR130279_c7_g1	2.32277	0	K16342|PLA2G4, CPLA2	GO:0005576;GO:0005576;	GO:0006629;GO:0006810;GO:0008152;GO:0006810;GO:0006629;GO:0008152;GO:0008152;	GO:0036094;GO:0005215;GO:0036094;GO:0005215;	cytosolic phospholipase A2 gamma-like [Danio rerio];cytosolic phospholipase A2 gamma-like [Danio rerio];PREDICTED: cytosolic phospholipase A2 gamma [Danio rerio];PREDICTED: cytosolic phospholipase A2 gamma-like isoform X1 [Danio rerio];uncharacterized pro
TR30712_c4_g2	2.44439	0	K14454|GOT1	--	GO:0006520;GO:0009058;	GO:0030170;GO:0004069;GO:0080130;	aspartate aminotransferase, cytoplasmic [Danio rerio];
TR93189_c2_g3	4.59697	0	K01840|E5.4.2.8, manB	GO:0005737;	GO:0019307;	GO:0004615;	PREDICTED: phosphomannomutase 1 [Astyanax mexicanus];PREDICTED: phosphomannomutase 1 [Astyanax mexicanus];PREDICTED: phosphomannomutase 1 [Astyanax mexicanus];
TR175115_c29_g1	-2.29065	0	K09828|DHCR24	--	GO:0055114;	GO:0050660;GO:0008762;	delta(24)-sterol reductase [Danio rerio];
TR112326_c35_g28	3.44066	0	--	--	--	--	PREDICTED: tripartite motif-containing protein 16-like [Clupea harengus];
TR191110_c0_g1	-2.08779	0	--	--	--	--	PREDICTED: RING finger protein 10 [Acanthisitta chloris];
TR137671_c0_g1	5.11416	0	--	--	--	--	NA
TR145343_c3_g1	2.05502	0	--	--	--	--	WBP2 N-terminal like [Danio rerio];
TR40237_c0_g2	-4.04588	0	K01641|E2.3.3.10	--	GO:0008299;	GO:0004421;	hydroxymethylglutaryl-CoA synthase, cytoplasmic [Danio rerio];
TR162671_c1_g1	-2.47557	0	K12408|HSD3B7	--	GO:0006694;GO:0055114;	GO:0016853;GO:0003854;	PREDICTED: 3 beta-hydroxysteroid dehydrogenase type 7 isoform X1 [Danio rerio];
TR3040_c0_g1	3.39696	0	K08563|NR0B2, SHP	GO:0005634;	GO:0043401;GO:0006355;	GO:0003677;GO:0003700;GO:0003707;	nuclear receptor subfamily 0 group B member 2 [Danio rerio];
TR83398_c2_g1	6.1223	0	K13865|SLC7A3, ATRC3	GO:0016020;	GO:0006865;	--	Solute carrier family 7 (cationic amino acid transporter, y+ system), member 3 [Danio rerio];
TR71125_c0_g1	12.996	0	--	--	--	--	NA
TR557_c1_g1	2.79666	0	K05058|LIFR	GO:0016020;	--	GO:0004896;	Leukemia inhibitory factor receptor alpha [Danio rerio];
TR58128_c7_g4	5.01049	0	--	--	--	--	NA
TR18660_c0_g16	4.26799	0	--	GO:0005634;	--	GO:0046332;GO:0000166;	PREDICTED: ski-like protein isoform X1 [Danio rerio];
TR133533_c7_g5	4.89349	0	--	--	--	--	NA
TR41834_c2_g1	2.58136	0	K03729|BHLHB2, DEC1	GO:0005634;	GO:0045892;	GO:0003677;GO:0046983;	Bhlhe40 protein [Danio rerio];
TR100083_c0_g1	-5.41415	0	K00511|SQLE, ERG1	GO:0016021;	GO:0006631;GO:0055114;	GO:0050660;GO:0003857;GO:0004506;	squalene monooxygenase [Danio rerio];
TR23562_c0_g1	5.43703	0	--	--	--	--	NA
TR57458_c0_g2	-6.45621	0	--	--	--	--	NA
TR121566_c0_g1	-6.04432	0	--	--	--	--	PREDICTED: beta-microseminoprotein [Danio rerio];
TR193135_c27_g3	4.80892	0	--	--	--	--	NA
TR59671_c0_g1	2.75867	0	--	--	--	GO:0046872;	5'-nucleotidase domain-containing protein 2 [Danio rerio];
TR59426_c2_g1	2.70561	0	--	GO:0005634;	GO:0043401;GO:0006355;GO:0030522;	GO:0008270;GO:0043565;GO:0003707;GO:0004879;	peroxisome proliferator-activated receptor alpha, partial [Dicentrarchus labrax];
TR10580_c1_g2	4.76668	0	--	--	--	--	NA
TR106031_c5_g1	3.64791	0	--	--	--	GO:0003676;GO:0046872;GO:0003676;GO:0046872;GO:0003676;GO:0046872;	BTEB transcription factor [Pimephales promelas];BTEB transcription factor [Pimephales promelas];BTEB transcription factor [Pimephales promelas];
TR13074_c7_g1	3.71526	0	K10146|CCNG2	--	--	--	cyclin-G2 [Danio rerio];PREDICTED: TATA box-binding protein-associated factor RNA polymerase I subunit C [Danio rerio];cyclin-G2 [Danio rerio];
TR208807_c5_g1	3.2407	0	--	--	--	--	NA
TR139670_c0_g1	-2.69969	0	--	--	GO:0016310;	GO:0016301;GO:0005524;	PREDICTED: [Pyruvate dehydrogenase (acetyl-transferring)] kinase isozyme 2, mitochondrial [Danio rerio];
TR158865_c1_g3	4.21562	0	--	--	--	--	NA
TR72690_c6_g17	2.99342	0	K01487|E3.5.4.3, guaD	--	GO:0006147;GO:0006147;GO:0006147;	GO:0008892;GO:0008270;GO:0008892;GO:0008270;GO:0008892;GO:0008270;	guanine deaminase [Danio rerio];guanine deaminase [Danio rerio];guanine deaminase [Danio rerio];
TR193518_c0_g2	3.02216	0	--	--	--	--	NA
TR11091_c22_g1	3.79587	0	--	--	--	--	NA
TR142004_c4_g8	4.59973	0	K00901|E2.7.1.107, DGK, dgkA	--	--	--	PREDICTED: diacylglycerol kinase zeta isoform X4 [Danio rerio];PREDICTED: diacylglycerol kinase zeta isoform X3 [Danio rerio];PREDICTED: diacylglycerol kinase zeta isoform X3 [Danio rerio];
TR176388_c0_g1	3.55761	0	K04459|DUSP, MKP	GO:0005654;GO:0005654;	GO:0006470;GO:0000188;GO:0042981;GO:0001706;GO:0006470;GO:0000188;GO:0042981;GO:0001706;	GO:0017017;GO:0004725;GO:0017017;GO:0004725;	dual specificity protein phosphatase 1 [Danio rerio];dual specificity protein phosphatase 1 [Danio rerio];
TR159076_c0_g1	2.98766	0	K01681|ACO, acnA	--	GO:0006099;	GO:0003994;GO:0051539;	aconitate hydratase, mitochondrial [Danio rerio];
TR198483_c0_g14	3.97308	0	K04448|JUN	GO:0005667;GO:0005634;	GO:0006355;GO:0060070;GO:0046686;GO:0051597;	GO:0008013;GO:0043565;GO:0003700;	c-Jun protein [Ctenopharyngodon idella];
TR189205_c8_g27	-2.98444	0	K15116|SLC25A33_36, RIM2	GO:0005743;GO:0016021;	GO:0055085;	--	PREDICTED: solute carrier family 25 member 36-A isoform X2 [Danio rerio];
TR125755_c11_g3	2.54252	0	--	--	--	--	LOC569692 protein [Danio rerio];LOC569692 protein [Danio rerio];LOC569692 protein [Danio rerio];
TR151743_c0_g1	3.73881	0	--	--	--	--	NA
TR40691_c0_g1	2.86007	0	K01895|ACSS, acs	--	--	--	acetyl-coenzyme A synthetase 2-like, mitochondrial [Danio rerio];acetyl-coenzyme A synthetase 2-like, mitochondrial [Danio rerio];
TR96503_c0_g1	-2.39197	0	--	GO:0005833;	GO:0015671;GO:0001666;	GO:0005344;GO:0005506;GO:0020037;GO:0019825;	ba1 globin [Hypophthalmichthys nobilis];
TR181802_c17_g9	3.76403	0	--	--	--	--	NA
TR142963_c0_g1	3.21184	0	--	--	--	--	PREDICTED: putative solute carrier family 22 member 31 [Danio rerio];
TR75365_c7_g3	-5.05562	0	K06856|IGH	--	--	--	immunoglobulin Z heavy chain [Ctenopharyngodon idella];immunoglobulin Z heavy chain, partial [Ctenopharyngodon idella];immunoglobulin Z heavy chain [Ctenopharyngodon idella];secreted immunoglobulin heavy chain IgZ [Megalobrama amblycephala];immunoglobulin
TR153251_c4_g1	2.77747	9.91357e-306	K10976|ERO1LB	GO:0005783;	GO:0055114;	GO:0016671;GO:0003756;	PREDICTED: ERO1-like protein beta isoform X1 [Danio rerio];
TR172266_c1_g1	7.82317	3.05328e-305	K01897|ACSL, fadD	--	GO:0008152;GO:0008152;	GO:0016874;GO:0016874;	PREDICTED: long-chain-fatty-acid--CoA ligase 3-like [Meleagris gallopavo];acyl-CoA synthetase long-chain family member 4, like [Danio rerio];acyl-CoA synthetase long-chain family member 4, like [Danio rerio];
TR155263_c10_g1	2.8435	4.00068e-305	K00650|LCAT	--	GO:0006629;	GO:0004623;GO:0004607;	PREDICTED: phosphatidylcholine-sterol acyltransferase [Danio rerio];
TR62573_c0_g2	2.33195	1.14796e-304	K03097|CSNK2A	--	GO:0006468;	GO:0005524;GO:0004674;	Casein kinase II subunit alpha [Salmo salar];
TR123038_c10_g1	3.29502	2.1925e-304	--	--	--	--	PREDICTED: uncharacterized protein LOC103378430 [Cynoglossus semilaevis];PREDICTED: uncharacterized protein si:dkey-103g5.4 isoform X4 [Danio rerio];PREDICTED: uncharacterized protein si:dkey-103g5.4 isoform X4 [Danio rerio];PREDICTED: uncharacterized pro
TR32045_c7_g11	2.2628	3.03727e-304	K01446|E3.5.1.28	--	GO:0042742;GO:0009253;GO:0042742;	GO:0008745;GO:0008270;GO:0008745;	peptidoglycan recognition protein 2 [Ctenopharyngodon idella];peptidoglycan recognition protein 2 [Ctenopharyngodon idella];
TR183618_c1_g1	3.99136	8.15561e-302	--	--	--	--	NA
TR146006_c14_g8	3.12611	1.78234e-301	--	--	--	--	NA
TR132300_c1_g1	2.1505	2.20607e-300	K00088|guaB	GO:0005737;GO:0005634;	GO:0055114;GO:0006177;	GO:0030554;GO:0046872;GO:0003938;	inosine-5'-monophosphate dehydrogenase 1b [Danio rerio];
TR78107_c0_g20	5.12431	7.88804e-300	--	--	--	--	NA
TR14779_c1_g2	2.81112	1.57348e-299	--	--	--	--	NA
TR166651_c5_g1	-4.84325	1.09838e-298	--	--	--	--	NA
TR160149_c0_g1	12.3107	2.35068e-298	--	--	--	--	NA
TR194727_c0_g1	5.42059	1.96188e-297	--	--	--	--	NA
TR130932_c0_g1	2.57441	3.38858e-292	--	--	GO:0045947;	GO:0003743;GO:0008190;	eukaryotic initiation factor 4E binding protein, partial [Mylopharyngodon piceus];
TR14890_c6_g18	-4.9896	7.9722e-292	--	--	GO:0001525;GO:0090305;GO:0050829;GO:0050830;	GO:0003676;GO:0004540;	PREDICTED: ribonuclease-like 3 [Esox lucius];
TR131235_c15_g22	3.53354	4.70914e-291	K16816|PNPLA2, ATGL	--	GO:0008152;	--	PREDICTED: patatin-like phospholipase domain-containing protein 2-like [Astyanax mexicanus];
TR53337_c1_g1	2.01002	2.17813e-289	K14345|SLCO2A	--	--	--	PREDICTED: solute carrier organic anion transporter family member 2A1 [Clupea harengus];
TR131085_c2_g2	6.75986	4.53297e-289	K09205|KLF8_12	--	--	GO:0003676;GO:0046872;GO:0003676;GO:0046872;	Krueppel-like factor 12 [Danio rerio];PREDICTED: Krueppel-like factor 12-like isoform X1 [Astyanax mexicanus];
TR125972_c5_g1	2.79224	6.05266e-288	--	--	--	--	NA
TR149487_c1_g1	5.13976	5.93643e-286	--	--	--	--	complement factor H like 4 precursor [Danio rerio];
TR209729_c23_g8	2.59405	4.24261e-284	--	--	--	--	NA
TR138233_c1_g1	2.26573	2.88691e-279	--	--	--	--	interferon-related developmental regulator 1 [Danio rerio];
TR185998_c0_g1	5.05954	1.11088e-277	--	--	--	--	NA
TR108894_c1_g18	4.31457	2.9081e-275	K03989|C4	--	--	--	complement C4-1 [Cyprinus carpio];PREDICTED: complement C4-B [Danio rerio];
TR46075_c15_g23	2.48254	1.07842e-273	--	--	--	--	NA
TR196097_c3_g1	-2.55418	1.7995e-272	K01823|idi, IDI	--	GO:0008299;	GO:0016787;GO:0004452;	PREDICTED: isopentenyl-diphosphate Delta-isomerase 1 isoform X1 [Danio rerio];
TR131433_c1_g23	-2.22981	8.86869e-269	K10244|ELOVL5	GO:0005887;	GO:0019368;GO:0042759;GO:0042761;	GO:0009922;	fatty acid elongase [Ctenopharyngodon idella];
TR32540_c2_g1	3.594	7.80858e-268	K15504|ANKRD52	--	--	--	PREDICTED: serine/threonine-protein phosphatase 6 regulatory ankyrin repeat subunit A isoform X4 [Latimeria chalumnae];PREDICTED: serine/threonine-protein phosphatase 6 regulatory ankyrin repeat subunit C [Anser cygnoides domesticus];PREDICTED: POTE ankyr
TR166651_c4_g2	3.90449	2.80854e-267	--	--	GO:0048263;GO:2000053;GO:0060828;	GO:0005515;	syntabulin [Danio rerio];
TR153949_c0_g5	5.08882	4.2951e-267	K10950|ERO1L	GO:0005789;GO:0005789;GO:0005789;GO:0005789;	GO:0006810;GO:0055114;GO:0006810;GO:0055114;GO:0006810;GO:0055114;GO:0006810;GO:0055114;	GO:0016671;GO:0003756;GO:0016671;GO:0003756;GO:0016671;GO:0003756;GO:0016671;GO:0003756;	ERO1-like protein alpha precursor [Danio rerio];ERO1-like protein alpha precursor [Danio rerio];unnamed protein product [Oncorhynchus mykiss];ERO1-like protein alpha precursor [Danio rerio];ERO1-like protein alpha precursor [Danio rerio];
TR50575_c1_g2	3.12815	5.63828e-267	--	--	--	--	PREDICTED: putative protein PTGES3L isoform X1 [Danio rerio];
TR56390_c0_g1	3.02323	2.20359e-266	--	GO:0016021;	GO:0006810;	--	sodium-dependent lysophosphatidylcholine symporter 1-B [Danio rerio];
TR95153_c0_g1	-4.95998	4.39751e-265	--	GO:0005886;GO:0016021;	GO:0006897;	--	limb region 1 homolog-like protein [Danio rerio];
TR62370_c3_g1	5.41497	1.48891e-264	--	--	--	--	NA
TR30524_c15_g1	3.08736	4.30329e-264	--	--	--	--	NA
TR72312_c1_g2	3.7294	4.39018e-263	K01581|E4.1.1.17, ODC1, speC, speF	--	GO:0006596;GO:0042462;	GO:0003824;	ornithine decarboxylase 1b [Cyprinus carpio];
TR10580_c3_g1	4.82658	1.4911e-260	--	--	--	--	NA
TR127618_c1_g1	4.10355	1.81299e-258	--	--	--	--	NA
TR30609_c0_g1	-2.02178	2.997e-258	K09479|ACADVL	--	GO:0055114;	GO:0050660;GO:0003995;	PREDICTED: very long-chain specific acyl-CoA dehydrogenase, mitochondrial isoform X1 [Danio rerio];
TR179193_c9_g3	-5.77962	1.70413e-257	--	--	--	--	NA
TR2748_c0_g2	-4.37856	1.67553e-255	--	--	--	--	PREDICTED: secreted phosphoprotein 24 [Danio rerio];
TR38049_c34_g8	2.94362	5.51716e-255	K01710|E4.2.1.46, rfbB, rffG	--	GO:0009225;GO:0009225;	GO:0008460;GO:0050662;GO:0008460;GO:0050662;	Tgds protein [Danio rerio];dTDP-D-glucose 4,6-dehydratase [Danio rerio];Tgds protein [Danio rerio];
TR113581_c4_g4	3.35225	5.11964e-252	--	--	GO:0042427;GO:0009072;GO:0042423;GO:0055114;GO:0042427;GO:0009072;GO:0042423;GO:0055114;	GO:0004511;GO:0005506;GO:0004510;GO:0004511;GO:0005506;GO:0004510;	PREDICTED: tyrosine hydroxylase 2 isoform X1 [Danio rerio];PREDICTED: tyrosine hydroxylase 2 isoform X1 [Danio rerio];
TR113289_c0_g2	-2.88459	3.68033e-244	K01597|MVD, mvaD	--	GO:0008299;GO:0006695;	GO:0004163;GO:0005524;	diphosphomevalonate decarboxylase [Danio rerio];
TR159546_c0_g2	-2.26501	5.10977e-244	K01824|EBP	GO:0016021;GO:0005783;	GO:0016125;	GO:0047750;	3-beta-hydroxysteroid-Delta(8),Delta(7)-isomerase [Danio rerio];
TR171743_c0_g1	5.13802	2.18417e-242	--	--	--	--	NA
TR29936_c6_g22	-2.71358	4.47734e-240	--	--	--	--	NA
TR10995_c0_g1	4.39479	7.16733e-240	--	--	--	--	uncharacterized protein LOC565091 [Danio rerio];novel protein [Danio rerio];uncharacterized protein LOC565091 [Danio rerio];
TR27670_c0_g1	3.49961	5.28231e-239	K09203|EGR1	GO:0005737;GO:0005634;	GO:0043066;GO:0043010;GO:0006355;GO:0035914;GO:0071320;GO:0071371;GO:0048169;	GO:0046872;GO:0003677;GO:0003700;	early growth response protein 1 [Danio rerio];
TR52429_c2_g1	2.49203	1.64541e-238	--	GO:0005615;	GO:0001889;GO:0001889;GO:0001889;	GO:0004866;	PREDICTED: alpha-2-macroglobulin-like protein 1 isoform X1 [Danio rerio];alpha-2-macroglobulin [Hypophthalmichthys nobilis];PREDICTED: alpha-2-macroglobulin-like protein 1 isoform X1 [Danio rerio];
TR55756_c16_g1	4.16774	4.95194e-236	--	--	--	--	NA
TR86051_c1_g1	3.20686	7.20235e-235	--	--	GO:0010043;GO:0030001;	--	solute carrier family 39 (zinc transporter), member 3 [Danio rerio];
TR182854_c0_g21	-4.2314	1.79345e-234	--	--	--	--	NA
TR151628_c0_g1	2.14349	2.57309e-234	--	--	--	--	NA
TR182473_c5_g1	2.63337	6.86435e-234	--	--	--	--	NA
TR100540_c5_g6	4.03807	9.24363e-234	--	--	--	--	NA
TR114217_c0_g1	3.75608	3.81187e-232	K10345|SPSB3, SSB3	--	--	--	PREDICTED: SPRY domain-containing SOCS box protein 3-like [Danio rerio];
TR65057_c0_g1	4.2473	2.81229e-230	K06519|SLC3A2, MDU1	--	GO:0005975;GO:0060142;	GO:0003824;GO:0043169;	solute carrier family 3 (amino acid transporter heavy chain), member 2b [Danio rerio];
TR167179_c0_g1	3.60107	3.39451e-227	--	GO:0005739;	GO:0009235;	--	methylmalonic aciduria (cobalamin deficiency) cblD type, with homocystinuria [Danio rerio];
TR169399_c0_g1	4.4608	4.45767e-227	--	--	GO:0035023;	GO:0005089;	neuroepithelial cell-transforming gene 1 protein [Danio rerio];
TR165611_c2_g22	2.73217	1.58614e-226	--	--	--	--	NA
TR198698_c2_g1	2.44749	8.5846e-226	--	--	--	--	PREDICTED: GREB1-like protein [Danio rerio];PREDICTED: GREB1-like protein [Danio rerio];
TR49427_c0_g2	-2.11145	1.61784e-224	K09107|SREBP2, SREBF2	GO:0012507;GO:0016021;GO:0000139;GO:0005789;GO:0005634;	GO:0006355;GO:0008203;	GO:0003677;GO:0046983;	sterol regulatory element-binding protein 2 [Danio rerio];
TR32045_c4_g1	3.56407	3.85108e-222	--	--	--	--	NA
TR62573_c0_g9	2.64491	1.74562e-220	K03097|CSNK2A	--	GO:0006468;	GO:0005524;GO:0004674;	PREDICTED: casein kinase II subunit alpha isoform X1 [Ficedula albicollis];
TR14796_c2_g2	2.14886	4.39832e-216	--	--	--	--	NA
TR5960_c7_g9	3.64446	1.73574e-215	--	--	--	--	PREDICTED: uncharacterized protein LOC103911931 [Danio rerio];Pol polyprotein [Dicentrarchus labrax];
TR36022_c0_g1	2.72846	4.7048e-215	--	--	--	--	HMG box-containing protein 1 [Danio rerio];
TR119837_c0_g6	4.54252	9.6914e-215	--	--	--	--	NA
TR147053_c0_g1	3.16736	2.02317e-214	--	--	--	--	NA
TR36312_c0_g1	3.14087	8.73859e-214	K10389|TUBG	GO:0005827;GO:0005813;GO:0000930;	GO:0031122;GO:0051258;GO:0006184;GO:0007020;	GO:0003924;GO:0005525;	PREDICTED: tubulin gamma-1 chain [Falco cherrug];
TR77541_c3_g10	-2.73637	1.29949e-212	K03781|katE, CAT, catB, srpA	--	--	--	selenium-dependent glutathione peroxidase [Megalobrama amblycephala];
TR62542_c0_g1	3.75804	1.69535e-212	K15103|UCP2_3, SLC25A8_9	GO:0005743;GO:0016021;GO:0005743;GO:0016021;	GO:0006839;GO:0006839;	--	mitochondrial uncoupling protein 2 [Hypophthalmichthys molitrix];mitochondrial uncoupling protein 2 [Ctenopharyngodon idella];
TR136074_c12_g16	7.86167	1.99636e-208	K16773|FATS	--	--	--	PREDICTED: uncharacterized protein DDB_G0271670-like [Astyanax mexicanus];
TR146656_c0_g1	6.9521	4.14247e-208	--	--	--	--	PREDICTED: uncharacterized protein LOC102083088 [Oreochromis niloticus];novel protein similar to DNA polymerases [Danio rerio];
TR112086_c0_g1	2.27261	4.06571e-207	--	--	--	--	torsin-3A precursor [Danio rerio];
TR3891_c0_g1	7.4729	9.84285e-206	--	--	--	--	ADP-ribosylation factor-like 5C [Danio rerio];
TR20522_c0_g2	2.54346	8.5782e-204	K06671|STAG1_2, SCC3, IRR1	--	--	--	PREDICTED: cohesin subunit SA-2 [Fulmarus glacialis];
TR57519_c12_g60	-2.31938	1.12611e-203	K00787|FDPS	--	GO:0008299;	GO:0016740;	PREDICTED: farnesyl pyrophosphate synthase isoform X2 [Notothenia coriiceps];
TR96106_c0_g1	2.90206	2.08442e-202	--	--	GO:0009617;	--	pentraxin [Ctenopharyngodon idella];
TR139097_c0_g1	-2.75345	5.02899e-199	--	GO:0005833;	GO:0015671;GO:0001666;	GO:0005344;GO:0005506;GO:0020037;GO:0019825;	novel alpha-globin [Danio rerio];
TR110868_c0_g1	3.16523	9.09638e-196	--	--	--	--	NA
TR167461_c0_g1	2.83111	4.66052e-195	K06643|MDM2	GO:0005634;	GO:0010165;GO:0071157;GO:0043066;	--	E3 ubiquitin-protein ligase Mdm2 [Danio rerio];
TR9293_c0_g1	2.13535	2.07235e-193	--	--	--	--	PREDICTED: putative monooxygenase p33MONOX-like [Astyanax mexicanus];
TR174773_c1_g2	-4.04981	7.50441e-192	K07439|CYP39	--	--	--	24-hydroxycholesterol 7-alpha-hydroxylase precursor [Danio rerio];24-hydroxycholesterol 7-alpha-hydroxylase precursor [Danio rerio];24-hydroxycholesterol 7-alpha-hydroxylase precursor [Danio rerio];
TR168887_c0_g1	-2.85457	3.77462e-191	--	--	--	--	PREDICTED: low-density lipoprotein receptor-like [Astyanax mexicanus];
TR144615_c0_g1	6.25994	1.11984e-189	K07232|chaC	GO:0005829;GO:0005802;GO:0005794;	GO:0006915;GO:0022008;GO:0010955;GO:0045746;GO:0006986;	GO:0005112;	Chac1 protein [Danio rerio];
TR205976_c0_g25	2.20626	9.2041e-187	--	--	--	--	NA
TR98075_c6_g1	3.00226	3.15132e-186	--	--	--	--	PREDICTED: insulin receptor substrate 1-B [Danio rerio];PREDICTED: insulin receptor substrate 1-B [Danio rerio];
TR95960_c3_g2	3.48246	4.42412e-186	--	--	--	--	PREDICTED: complement C1q-like protein 3 [Clupea harengus];
TR53296_c1_g2	3.19414	4.92749e-186	K08292|E2.7.11.20	--	GO:0006468;GO:0006414;	GO:0003746;GO:0005509;GO:0005524;GO:0004686;GO:0005516;	eukaryotic elongation factor 2 kinase [Danio rerio];
TR82217_c0_g1	3.78367	4.43215e-185	--	--	--	--	PREDICTED: breast cancer anti-estrogen resistance protein 3 isoform X6 [Danio rerio];
TR127467_c2_g2	-9.03136	6.03121e-185	--	--	--	--	cytochrome b (mitochondrion) [Hexanchus nakamurai];
TR14796_c2_g3	2.55561	8.98167e-185	--	--	--	--	NA
TR20909_c0_g1	7.64621	4.95529e-183	--	--	--	--	serum/glucocorticoid regulated kinase 1-like [Danio rerio];
TR111225_c0_g1	-7.81791	5.04937e-182	--	--	GO:0055113;GO:0000280;	--	14 kDa apolipoprotein [Cyprinus carpio];
TR118474_c2_g1	3.62307	6.53878e-181	K12194|CHMP4, SNF7, VPS32	GO:0016020;GO:0005768;	GO:0006810;	--	charged multivesicular body protein 4b [Danio rerio];
TR121190_c1_g1	2.13418	1.71999e-180	--	--	GO:0032313;	GO:0005097;	PREDICTED: TBC1 domain family member 17 isoform X1 [Danio rerio];
TR172420_c0_g1	2.94642	6.04647e-180	--	--	--	--	PREDICTED: interferon-induced transmembrane protein 3 [Danio rerio];
TR11124_c13_g28	-6.07081	9.95794e-180	--	--	--	--	NA
TR122240_c0_g1	4.88298	4.58655e-179	K09030|FOSL2	GO:0005634;	GO:0006355;	GO:0003700;GO:0043565;	fos-related antigen 2 [Danio rerio];
TR207729_c0_g1	2.20077	4.81811e-178	--	--	--	--	NA
TR6207_c1_g1	10.0057	1.58425e-177	--	--	--	--	NA
TR178656_c1_g5	-2.46025	2.23873e-177	K01008|selD, SEPHS	--	GO:0008152;	GO:0005524;GO:0004756;	selenide water dikinase 2 [Danio rerio];
TR109_c1_g1	2.40788	2.74503e-177	--	--	--	--	NA
TR180436_c0_g1	3.76777	9.35356e-177	K00815|TAT	--	GO:0009058;GO:0009072;	GO:0030170;GO:0004838;	tyrosine aminotransferase [Danio rerio];
TR145924_c0_g1	6.93484	1.61822e-176	--	--	--	--	NA
TR86263_c0_g1	2.53329	4.5426e-175	--	--	--	--	NA
TR127921_c0_g2	-2.7336	7.03305e-174	--	GO:0016021;	GO:0015698;GO:0034219;GO:0006833;GO:0071918;GO:0034220;GO:0015793;	GO:0005372;GO:0015168;GO:0015105;GO:0015204;	aquaporin 10a [Danio rerio];
TR11091_c26_g1	3.37667	9.30476e-173	--	--	--	--	NA
TR75677_c4_g2	3.00933	1.44957e-170	--	--	--	--	NA
TR11215_c0_g1	6.25524	3.09231e-170	--	--	--	--	unknown [Hypophthalmichthys nobilis];
TR158224_c0_g1	4.62254	4.10177e-170	--	--	--	--	PREDICTED: maternal B9.15 protein-like [Danio rerio];
TR170444_c4_g4	2.99993	5.87364e-169	K12259|SMOX	--	GO:0030097;GO:0055114;	GO:0016491;	spermine oxidase [Danio rerio];Smox protein [Danio rerio];Smox protein [Danio rerio];Smox protein [Danio rerio];
TR81391_c0_g1	7.51451	6.08431e-169	--	--	--	--	PREDICTED: cyclin-dependent kinase inhibitor 1C-like [Danio rerio];
TR92620_c0_g3	3.13882	3.28226e-168	--	--	GO:0031016;GO:0001889;GO:0007420;GO:0007507;GO:0006470;GO:0043066;GO:0048565;GO:0031016;GO:0001889;GO:0007420;GO:0007507;GO:0006470;GO:0043066;GO:0048565;	GO:0046872;GO:0004722;GO:0046872;GO:0004722;	PREDICTED: protein phosphatase 1K, mitochondrial isoform X2 [Danio rerio];PREDICTED: protein phosphatase 1K, mitochondrial isoform X2 [Danio rerio];
TR151678_c0_g3	9.89872	1.8519e-167	--	--	--	--	novel protein similar to DNA polymerases [Danio rerio];
TR44090_c0_g1	3.06726	3.02492e-167	--	--	--	--	NA
TR53981_c1_g1	6.60648	7.87884e-167	K00318|E1.5.99.8	--	--	--	PREDICTED: proline dehydrogenase 1, mitochondrial isoform X2 [Danio rerio];PREDICTED: proline dehydrogenase 1, mitochondrial isoform X2 [Danio rerio];PREDICTED: proline dehydrogenase 1, mitochondrial isoform X2 [Danio rerio];PREDICTED: proline dehydrogena
TR155623_c0_g13	5.38705	3.70693e-166	--	--	--	--	NA
TR58707_c0_g1	6.58932	5.52814e-165	K09877|AQP9	GO:0016021;	GO:0015698;GO:0034219;GO:0006833;GO:0071918;GO:0034220;GO:0015793;	GO:0005372;GO:0015168;GO:0015105;GO:0015204;	aquaporin 9b-1 [Cyprinus carpio];
TR208474_c12_g1	4.77377	7.70302e-165	K14207|SLC38A2, SNAT2	GO:0016021;GO:0005886;	GO:0006865;GO:0006814;	GO:0015293;	sodium-coupled neutral amino acid transporter 2 [Danio rerio];
TR124065_c0_g13	4.14809	2.49837e-164	--	--	--	--	NA
TR198669_c2_g12	2.57	7.79398e-164	K00789|metK	--	GO:0006556;GO:0006730;	GO:0004478;GO:0046872;GO:0005524;	Methionine adenosyltransferase II, alpha [Danio rerio];
TR135193_c1_g25	3.21379	1.34051e-163	--	--	--	--	NA
TR3629_c0_g1	5.5445	1.16551e-162	--	--	GO:0042742;GO:0045087;	--	tumor necrosis factor receptor superfamily member 1A precursor [Danio rerio];
TR203324_c0_g1	3.40217	2.11488e-162	--	--	--	GO:0046872;	uncharacterized protein LOC334203 [Danio rerio];
TR159194_c2_g1	-4.70082	4.72603e-162	--	--	--	--	PREDICTED: inhibin beta B chain-like [Danio rerio];
TR15513_c1_g1	5.35186	5.08139e-162	--	--	GO:2000021;	GO:0046872;	carbonic anhydrase 5A, mitochondrial [Danio rerio];
TR173719_c1_g3	2.23979	4.68532e-161	--	--	--	--	NA
TR148735_c0_g1	3.798	1.00772e-160	--	--	--	--	tyrosine aminotransferase [Danio rerio];
TR123038_c9_g1	2.51302	1.30578e-158	--	--	--	--	NA
TR178310_c0_g1	4.01383	1.23581e-157	K04729|MYD88	GO:0005737;	GO:0006954;GO:0002755;GO:0043123;GO:0002237;	GO:0070976;	myeloid differentiation primary response protein 88 [Megalobrama amblycephala];
TR188420_c2_g1	3.50174	1.49121e-157	K00898|E2.7.11.2, PDK	--	GO:0016310;	GO:0016301;GO:0005524;	pyruvate dehydrogenase kinase isozyme 2, mitochondrial [Danio rerio];
TR52818_c0_g3	3.07742	8.30305e-157	K07201|FOXO1	GO:0005634;	GO:0006355;	GO:0003700;GO:0043565;	forkhead box protein O1-A [Danio rerio];
TR20675_c4_g1	2.19412	1.0615e-156	--	--	--	--	metastasis suppressor 1 [Danio rerio];metastasis suppressor 1 [Danio rerio];metastasis suppressor 1 [Danio rerio];metastasis suppressor 1 [Danio rerio];
TR18768_c0_g1	4.55043	2.75411e-155	--	--	--	--	PREDICTED: complement factor H-related protein 1-like isoform X2 [Danio rerio];
TR132300_c0_g1	-5.00227	1.4578e-154	--	--	--	--	BEN domain-containing protein 3 [Danio rerio];
TR88527_c1_g35	2.97871	2.21571e-154	--	--	--	--	NA
TR67985_c0_g1	-3.68344	2.31463e-154	--	--	--	--	PREDICTED: ankyrin repeat domain-containing protein 24 isoform X3 [Danio rerio];
TR44928_c0_g1	3.48933	1.59334e-153	--	--	--	--	NA
TR114399_c0_g1	-11.2307	2.49946e-153	--	--	--	--	PREDICTED: uncharacterized protein LOC104057446 [Cuculus canorus];
TR79326_c1_g1	-2.98359	9.97714e-153	--	--	--	--	NA
TR143847_c6_g10	2.15577	1.51843e-152	--	GO:0016021;	--	GO:0005543;	testis-expressed sequence 2 protein [Danio rerio];
TR138866_c2_g1	-2.01272	9.09898e-152	--	--	--	--	PREDICTED: lysosome membrane protein 2 isoform X2 [Danio rerio];
TR92979_c0_g4	2.63633	1.59821e-151	K03990|C3	GO:0005615;	GO:0071391;	GO:0004866;	complement C3-Q1 [Cyprinus carpio];
TR185179_c1_g2	-2.35259	2.22729e-151	K13769|IGF2	GO:0005615;	GO:0001756;GO:0030903;	GO:0005159;GO:0008083;GO:0005179;	insulin-like growth factor 2 [Ctenopharyngodon idella];
TR206695_c1_g4	-3.54539	2.99642e-151	K06051|DLL	GO:0016021;GO:0048471;GO:0005886;	GO:0048514;GO:0001757;GO:0030901;GO:0060218;GO:0007219;GO:0021536;GO:0048666;	GO:0005509;GO:0042802;GO:0030165;	DeltaC [Danio rerio];
TR27264_c7_g5	10.9855	2.38731e-150	--	--	--	--	PREDICTED: uncharacterized protein LOC101884288 [Danio rerio];
TR111215_c2_g1	-2.42342	9.15664e-148	--	--	--	--	NA
TR119469_c1_g3	2.93945	5.24907e-147	--	--	--	--	NA
TR59745_c0_g1	3.73783	7.42014e-147	--	--	--	--	PREDICTED: CD59 glycoprotein-like [Danio rerio];
TR97660_c0_g1	5.87551	2.19465e-146	K08180|SLC16A3	--	GO:0044765;	--	solute carrier family 16 (monocarboxylate transporter), member 3 [Xenopus laevis];
TR152263_c0_g1	-4.87037	2.30129e-146	--	--	--	--	alpha-2-HS-glycoprotein [Hypophthalmichthys nobilis];
TR78517_c0_g4	4.18853	4.11514e-145	K04379|FOS	--	--	GO:0003690;GO:0003690;	c-Fos [Ctenopharyngodon idella];PREDICTED: proto-oncogene c-Fos-like [Astyanax mexicanus];
TR112662_c10_g1	4.14992	1.42612e-144	--	--	--	--	NA
TR61139_c0_g1	-4.35123	2.86502e-144	K11262|ACAC	--	--	--	acetyl-CoA carboxylase alpha [Ctenopharyngodon idella];
TR168299_c0_g1	3.19628	8.49844e-144	--	--	--	--	protein slowmo homolog 2 [Danio rerio];
TR57370_c4_g1	2.84511	6.46167e-143	--	--	GO:0055114;GO:0055114;GO:0055114;	GO:0016491;GO:0016491;GO:0016491;	PREDICTED: uncharacterized protein LOC556929 isoform X1 [Danio rerio];hypothetical protein L345_16754, partial [Ophiophagus hannah];uncharacterized protein LOC556929 [Danio rerio];
TR76963_c5_g9	2.91185	6.638e-143	--	--	--	--	NA
TR18591_c0_g1	2.17408	7.80163e-143	--	--	--	--	GATS-like protein 2 [Danio rerio];
TR149873_c7_g12	2.50593	1.74865e-142	--	--	--	--	unnamed protein product [Oncorhynchus mykiss];
TR50661_c14_g1	-2.03583	2.09739e-142	--	--	--	--	NA
TR72060_c1_g5	2.54185	2.14654e-142	--	--	--	--	NA
TR176071_c0_g5	4.19963	2.82754e-142	--	--	--	--	PREDICTED: serine/threonine-protein kinase Sgk1 isoform X1 [Danio rerio];
TR119731_c0_g1	-2.65412	4.78369e-142	K01613|psd, PISD	--	GO:0008654;	GO:0004609;	PREDICTED: phosphatidylserine decarboxylase proenzyme-like isoform X2 [Astyanax mexicanus];PREDICTED: phosphatidylserine decarboxylase proenzyme isoform X2 [Danio rerio];
TR32045_c7_g23	5.81478	2.04743e-140	--	--	--	--	NA
TR53296_c1_g1	3.16915	4.62465e-140	K08292|E2.7.11.20	--	GO:0006468;GO:0006414;	GO:0003746;GO:0005509;GO:0005524;GO:0004686;GO:0005516;	PREDICTED: eukaryotic elongation factor 2 kinase isoform X1 [Danio rerio];
TR71114_c12_g29	2.55511	1.98972e-138	K13576|SLC38A3, SNAT3	--	--	--	Sodium-coupled neutral amino acid transporter 3, partial [Corvus brachyrhynchos];
TR209401_c0_g1	3.25237	2.23901e-137	--	--	--	GO:0005488;	PREDICTED: basic helix-loop-helix domain-containing protein KIAA2018 homolog [Danio rerio];
TR124065_c0_g1	4.1555	3.34563e-137	--	--	--	--	NA
TR187828_c9_g2	2.03983	6.28406e-136	--	--	--	--	NA
TR103562_c0_g1	3.83592	1.92912e-135	--	--	--	--	PREDICTED: uncharacterized protein LOC100150699 [Danio rerio];
TR97845_c0_g1	-2.10943	2.61893e-135	--	--	--	--	M-phase phosphoprotein 8 [Danio rerio];
TR124486_c0_g1	3.88439	8.01384e-135	K16311|SIK	--	--	--	PREDICTED: serine/threonine-protein kinase SIK1 isoform X2 [Anser cygnoides domesticus];PREDICTED: serine/threonine-protein kinase SIK1 isoform X2 [Astyanax mexicanus];PREDICTED: serine/threonine-protein kinase SIK1 isoform X2 [Astyanax mexicanus];PREDICT
TR1373_c1_g6	2.32289	2.6173e-134	--	--	--	GO:0046872;	PREDICTED: uncharacterized protein LOC767787 isoform X1 [Danio rerio];
TR107074_c25_g2	-2.88881	4.09191e-134	--	--	--	--	lambda-recombinase-like protein, partial [Tetraodon nigroviridis];
TR72060_c1_g14	2.68643	8.17126e-134	--	--	--	--	NA
TR81017_c1_g2	6.49552	3.93628e-133	--	--	GO:0021536;GO:0030901;	--	PREDICTED: cysteine/serine-rich nuclear protein 1 [Danio rerio];
TR45560_c0_g2	-3.79019	1.40902e-132	--	--	--	--	apolipoprotein A-I, partial [Megalobrama amblycephala];
TR86525_c20_g1	3.06565	1.70631e-132	K07187|IRS2	--	--	GO:0005158;	insulin receptor substrate 2 [Danio rerio];
TR197890_c1_g9	4.64709	1.13384e-131	--	--	--	--	NA
TR5871_c3_g23	2.56722	1.36045e-130	--	--	--	--	PREDICTED: lymphoid-restricted membrane protein-like [Clupea harengus];PREDICTED: lymphoid-restricted membrane protein-like isoform X1 [Danio rerio];PREDICTED: lymphoid-restricted membrane protein-like isoform X2 [Danio rerio];hypothetical protein A306_03
TR140336_c4_g1	2.68286	2.84618e-129	--	--	--	--	PREDICTED: microfibril-associated glycoprotein 4-like [Danio rerio];
TR17643_c79_g1	4.45561	9.92168e-129	--	--	--	--	NA
TR206768_c0_g1	2.40886	4.2428e-128	K14443|TOB	--	--	--	B-cell translocation gene 1-like [Danio rerio];B-cell translocation gene 1-like [Danio rerio];
TR202220_c0_g1	3.12563	7.402e-128	K00476|E1.14.11.16	GO:0048471;GO:0005634;GO:0048471;GO:0005634;	GO:0055114;GO:0042265;GO:0006355;GO:0042264;GO:0036138;GO:0055114;GO:0042265;GO:0006355;GO:0042264;GO:0036138;	GO:0046872;GO:0036139;GO:0036140;GO:0046872;GO:0036139;GO:0036140;	factor inhibiting hypoxia-inducible factor 1 alpha [Aspius aspius];PREDICTED: hypoxia-inducible factor 1-alpha inhibitor [Oryzias latipes];
TR33361_c0_g3	2.13254	4.31683e-127	--	--	--	--	PREDICTED: T-complex protein 11-like protein 2 isoform X1 [Danio rerio];
TR137576_c0_g1	4.5994	6.90387e-127	K01104|E3.1.3.48	--	GO:0006470;	GO:0004725;GO:0008138;	protein tyrosine phosphatase type IVA 3 [Danio rerio];
TR12972_c0_g1	2.98892	7.61731e-127	K17198|RERGL	GO:0016020;	GO:0007264;GO:0006184;	GO:0003924;GO:0005525;	ras-related and estrogen-regulated growth inhibitor-like protein [Danio rerio];
TR131076_c1_g1	3.39919	8.95136e-127	--	--	--	--	NA
TR142043_c0_g1	2.3933	8.87779e-126	--	GO:0005634;	--	GO:0003677;	Homeodomain leucine zipper gene [Danio rerio];
TR43757_c0_g1	-3.57769	3.89839e-125	--	--	GO:0006281;	GO:0003677;	endonuclease/exonuclease/phosphatase family domain-containing protein 1 [Danio rerio];
TR208473_c0_g1	3.03053	4.93892e-125	K01112|E3.1.3.-	--	GO:0016311;	GO:0004725;	myotubularin-related protein 7 [Danio rerio];
TR158836_c0_g1	9.35975	2.35189e-124	--	--	--	--	NA
TR115296_c0_g1	-2.61024	1.08445e-123	K03327|TC.MATE, SLC47A, norM, mdtK, dinF	GO:0016020;GO:0016020;GO:0016020;GO:0016020;	GO:0055085;GO:0055085;GO:0055085;GO:0055085;	GO:0022857;GO:0022857;GO:0022857;GO:0022857;	uncharacterized protein LOC560089 [Danio rerio];PREDICTED: multidrug and toxin extrusion protein 1-like [Danio rerio];PREDICTED: multidrug and toxin extrusion protein 1-like [Danio rerio];PREDICTED: multidrug and toxin extrusion protein 1-like [Danio reri
TR25691_c0_g9	-3.05432	8.56249e-123	--	--	--	--	kininogen-1 precursor [Danio rerio];
TR47791_c29_g57	-7.16354	5.25416e-122	--	--	--	--	NA
TR54621_c2_g1	2.68674	9.77194e-122	--	--	--	--	NA
TR5960_c7_g11	2.54411	3.29672e-121	--	--	--	--	PREDICTED: LOW QUALITY PROTEIN: uncharacterized protein LOC106024053 [Esox lucius];PREDICTED: uncharacterized protein LOC100485383 [Xenopus (Silurana) tropicalis];
TR162636_c9_g62	3.65614	6.32479e-121	K00522|FTH1	--	--	--	PREDICTED: ferritin, heavy subunit-like [Haplochromis burtoni];
TR14334_c24_g31	-4.28445	1.09232e-120	--	--	--	--	PREDICTED: uncharacterized protein LOC101482623 [Maylandia zebra];
TR69574_c3_g1	-2.97157	2.52808e-120	--	--	--	--	NA
TR165631_c0_g1	4.10705	3.11896e-120	K16528|AKAP12	--	--	--	A-kinase anchor protein 12 isoform 1 [Danio rerio];
TR192981_c2_g1	3.14042	4.87168e-120	--	--	--	GO:0008270;GO:0003677;	AN1-type zinc finger protein 5 [Danio rerio];
TR113350_c1_g16	2.15612	1.32408e-119	--	--	--	--	NA
TR190424_c4_g1	-3.64788	2.69348e-119	--	GO:0005737;GO:0005737;GO:0005737;	GO:0032259;GO:0032259;GO:0032259;	GO:0008171;GO:0008171;GO:0008171;	N-acetylserotonin O-methyltransferase-like protein [Danio rerio];N-acetylserotonin O-methyltransferase-like protein [Danio rerio];N-acetylserotonin O-methyltransferase-like protein [Danio rerio];
TR45375_c1_g1	2.98377	2.75756e-119	--	--	--	--	NA
TR209729_c23_g24	-4.44616	3.81479e-119	--	--	--	--	NA
TR178898_c4_g2	3.14611	4.34191e-119	--	--	--	--	PREDICTED: cAMP-responsive element modulator isoform X3 [Danio rerio];
TR114061_c9_g9	-3.48473	5.08917e-119	--	--	--	--	PREDICTED: uncharacterized protein LOC103911222, partial [Danio rerio];
TR126658_c2_g1	-10.7429	1.31902e-118	--	--	--	--	unnamed protein product [Oncorhynchus mykiss];
TR93117_c0_g1	5.57	1.86715e-118	--	--	--	--	uncharacterized protein LOC568780 [Danio rerio];
TR54621_c8_g37	2.14686	3.28168e-118	--	--	--	--	NA
TR69551_c0_g1	2.09842	3.99699e-118	--	--	--	GO:0046872;GO:0003824;	PREDICTED: leukocyte receptor cluster member 9 isoform X1 [Danio rerio];
TR27264_c9_g1	4.20716	5.39303e-118	--	--	--	--	NA
TR209352_c1_g1	-2.98252	5.74199e-118	K05459|IGF1	GO:0005615;	GO:0008284;GO:0009953;	GO:0005159;GO:0008083;GO:0005179;	insulin-like growth factor 1 [Elopichthys bambusa];
TR43264_c1_g1	-3.55148	6.00676e-118	--	--	--	--	NA
TR177452_c0_g1	-3.85306	1.06713e-117	K09387|FOXA1, HNF3A	GO:0005667;	GO:0045944;GO:0048665;GO:0000122;GO:0048319;GO:0007389;GO:0009790;GO:0051090;	GO:0003690;GO:0008301;GO:0003705;GO:0043565;GO:0019904;GO:0008134;	Foxa1 protein [Danio rerio];
TR141473_c2_g4	2.71421	4.25582e-117	--	GO:0005829;GO:0000421;GO:0034045;	GO:0000045;	GO:0030331;GO:0050681;GO:0032266;GO:0080025;	PREDICTED: WD repeat domain phosphoinositide-interacting protein 1-like [Danio rerio];PREDICTED: WD repeat domain phosphoinositide-interacting protein 1-like [Danio rerio];PREDICTED: WD repeat domain phosphoinositide-interacting protein 1-like [Danio reri
TR49160_c9_g1	2.62749	6.04517e-117	--	GO:0016021;GO:0016021;	--	--	transmembrane protein 120A [Danio rerio];transmembrane protein 120A [Danio rerio];
TR205977_c1_g1	5.29054	2.05247e-116	K01596|E4.1.1.32, pckA, PEPCK	--	--	--	Phosphoenolpyruvate carboxykinase [GTP] [Chelonia mydas];
TR31985_c0_g8	4.53723	2.0442e-115	--	--	--	--	NA
TR66313_c1_g1	-3.42345	2.17234e-114	K12384|SCARB2, LIMP2, CD36L2	GO:0005764;GO:0016021;	GO:0007155;	GO:0004872;	lysosome membrane protein 2 [Danio rerio];
TR11124_c13_g56	-3.66571	4.10937e-114	--	--	--	--	PREDICTED: uncharacterized protein LOC101883013 [Danio rerio];PREDICTED: uncharacterized protein LOC101883013 [Danio rerio];PREDICTED: uncharacterized protein LOC101883013 [Danio rerio];
TR89052_c0_g1	3.83475	7.05269e-114	--	--	--	--	NA
TR127376_c0_g1	-2.97421	2.6409e-113	--	--	--	--	NA
TR92821_c15_g1	2.40025	5.8738e-113	K09042|BACH	--	--	--	BTB and CNC-like protein 1b [Danio rerio];
TR135989_c0_g7	2.2591	1.30064e-112	--	GO:0044425;	--	--	mitochondrial import inner membrane translocase subunit Tim17-A [Danio rerio];
TR52818_c0_g2	4.1931	1.66762e-112	--	--	--	--	NA
TR95960_c14_g2	-5.00027	2.08394e-112	--	--	--	--	hypothetical protein EH28_07409 [Larimichthys crocea];
TR51146_c4_g1	2.47767	2.12332e-112	--	--	--	--	NA
TR164245_c0_g1	-3.97668	3.39719e-112	--	--	--	--	PREDICTED: dimethylaniline monooxygenase [N-oxide-forming] 5-like [Anolis carolinensis];
TR152429_c0_g1	2.64053	6.3937e-112	--	--	--	--	PREDICTED: fibrinogen alpha chain-like [Danio rerio];PREDICTED: fibrinogen alpha chain-like [Danio rerio];
TR70571_c1_g1	-10.6276	1.44353e-111	--	--	--	--	PREDICTED: uncharacterized protein LOC101883013 [Danio rerio];
TR114143_c0_g1	-4.9065	2.51774e-111	--	GO:0016021;GO:0016021;	GO:0006694;GO:0055114;GO:0006694;GO:0055114;	GO:0003854;GO:0003854;	PREDICTED: short-chain dehydrogenase/reductase family 42E member 1 isoform X2 [Poecilia formosa];short-chain dehydrogenase/reductase family 42E member 1 isoform 2 [Danio rerio];
TR178093_c0_g1	7.29329	9.33353e-111	K01697|E4.2.1.22, CBS	GO:0005737;	GO:0019343;GO:0006535;	GO:0030554;GO:0004122;	Cbsb protein [Danio rerio];
TR72280_c0_g1	6.8336	1.48331e-110	--	--	--	--	PREDICTED: uncharacterized protein LOC106096993 [Oreochromis niloticus];
TR109938_c2_g1	2.59832	1.42609e-109	K16059|STIM	--	--	--	PREDICTED: stromal interaction molecule 1-like isoform X1 [Stegastes partitus];PREDICTED: stromal interaction molecule 1-like isoform X2 [Stegastes partitus];
TR30792_c0_g1	-2.33495	1.67498e-109	K00968|PCYT1	--	GO:0009058;	GO:0003824;	PREDICTED: phosphate cytidylyltransferase 1, choline, beta b isoform X1 [Danio rerio];
TR35833_c0_g6	2.71092	1.96752e-109	K06855|ERK3	--	GO:0000165;GO:0006468;	GO:0004707;GO:0005524;	mitogen-activated protein kinase 6 [Danio rerio];
TR49465_c21_g13	3.37028	2.55614e-109	K00757|E2.4.2.3, udp	GO:0005737;	GO:0009166;GO:0009116;	GO:0004850;	uridine phosphorylase 2 [Hypophthalmichthys nobilis];
TR48009_c2_g2	4.11421	2.58506e-109	--	--	--	--	NA
TR17000_c1_g3	-3.06362	3.33165e-109	--	--	--	--	NA
TR13868_c52_g9	2.65685	4.65601e-109	--	--	--	--	NA
TR188373_c9_g4	2.25147	6.55032e-108	--	GO:0005634;	GO:0006396;GO:0006355;GO:0000079;	GO:0019901;	novel protein similar to vertebrate cyclin L1 (CCNL1) [Danio rerio];
TR35176_c1_g2	2.58389	7.85497e-108	K14611|SLC23A1_2, SVCT1_2	GO:0016020;	GO:0055085;	GO:0005215;	PREDICTED: solute carrier family 23 member 2 isoform X2 [Danio rerio];PREDICTED: solute carrier family 23 member 2 isoform X2 [Danio rerio];Solute carrier family 23 member 2, partial [Nipponia nippon];PREDICTED: solute carrier family 23 member 2 isoform X
TR185428_c8_g34	5.42404	7.4369e-107	--	--	--	--	NA
TR51076_c0_g1	2.03277	1.43079e-106	K06585|ITGA9	--	--	--	PREDICTED: integrin alpha-4 [Meleagris gallopavo];
TR76861_c7_g1	7.88921	3.02873e-106	--	--	--	--	NA
TR70516_c0_g1	-4.76935	3.0698e-106	--	--	--	--	PREDICTED: beta,beta-carotene 9',10'-oxygenase isoform X2 [Danio rerio];PREDICTED: beta,beta-carotene 9',10'-oxygenase isoform X2 [Danio rerio];
TR19462_c1_g1	2.94769	1.07544e-105	K17385|SPRY4	GO:0016020;	GO:0030097;GO:0040037;GO:0021594;	--	protein sprouty homolog 4 [Danio rerio];
TR202011_c2_g1	2.12861	5.23625e-104	K17346|TSPAN33	--	--	--	RecName: Full=Tetraspanin-33; Short=Tspan-33 [Danio rerio];
TR155438_c0_g1	2.53609	6.56236e-104	--	--	GO:0048919;	--	protein Shroom3 [Danio rerio];
TR26974_c0_g7	3.88921	2.69378e-103	--	--	--	--	NA
TR150895_c0_g1	2.73001	3.06979e-103	K13302|SGK1	--	GO:0006468;	GO:0005524;GO:0004674;	serum/glucocorticoid regulated kinase 2b [Danio rerio];
TR188879_c5_g1	3.10147	4.04971e-103	--	--	--	--	NA
TR63806_c0_g10	3.01423	4.31886e-103	--	GO:0005856;GO:0005925;GO:0005737;GO:0005622;GO:0005622;GO:0005622;GO:0005622;	GO:0043547;GO:0007165;GO:0043547;GO:0007165;GO:0043547;GO:0007165;GO:0043547;GO:0007165;GO:0043547;GO:0007165;	GO:0005543;GO:0005096;GO:0005543;GO:0005096;GO:0005543;GO:0005096;GO:0005543;GO:0005096;GO:0005543;GO:0005096;	rho GTPase-activating protein 26-like isoform X1, partial [Scleropages formosus];PREDICTED: rho GTPase-activating protein 26 [Astyanax mexicanus];PREDICTED: rho GTPase-activating protein 42 [Tauraco erythrolophus];PREDICTED: rho GTPase-activating protein
TR103529_c1_g1	-2.024	4.71909e-103	K01530|E3.6.3.1	--	--	--	PREDICTED: phospholipid-transporting ATPase IG isoform X3 [Danio rerio];
TR97940_c3_g1	-5.67449	6.37588e-103	K00801|FDFT1	--	--	--	PREDICTED: squalene synthase [Astyanax mexicanus];
TR166421_c0_g1	-3.84328	6.77119e-103	--	--	--	--	Neuronal pentraxin-1 precursor [Salmo salar];
TR198483_c0_g3	3.84208	2.75797e-102	K04448|JUN	GO:0005667;GO:0005634;	GO:0006355;GO:0060070;GO:0046686;GO:0051597;	GO:0008013;GO:0043565;GO:0003700;	PREDICTED: transcription factor AP-1 isoform X2 [Takifugu rubripes];
TR14334_c24_g32	-5.051	3.31582e-102	--	--	--	--	PREDICTED: uncharacterized protein LOC101482623 [Maylandia zebra];
TR93748_c40_g1	2.26814	4.75644e-102	--	--	--	--	NA
TR169462_c0_g1	2.56953	1.09727e-101	--	--	--	--	PREDICTED: calcium/calmodulin-dependent protein kinase II inhibitor 2-like [Danio rerio];
TR69574_c3_g3	-3.5798	2.60889e-101	--	--	--	--	unnamed protein product [Oncorhynchus mykiss];
TR131151_c0_g1	-3.11669	5.88417e-101	K11173|ADHFE1	GO:0005739;	GO:0015993;GO:0055114;GO:0055114;	GO:0046872;GO:0047988;GO:0046872;GO:0016491;	hydroxyacid-oxoacid transhydrogenase, mitochondrial [Danio rerio];hydroxyacid-oxoacid transhydrogenase, mitochondrial [Danio rerio];
TR169749_c4_g1	-3.5968	1.19999e-100	K07748|E1.1.1.170, NSDHL, ERG26	--	GO:0006694;GO:0055114;GO:0001878;	GO:0003854;	sterol-4-alpha-carboxylate 3-dehydrogenase, decarboxylating [Danio rerio];
TR179165_c0_g1	2.1169	6.83396e-100	--	--	--	--	NA
TR203035_c1_g1	5.32105	2.82782e-99	--	--	--	--	NA
TR139833_c0_g1	-6.2132	3.61501e-99	--	--	--	--	PREDICTED: uncharacterized protein LOC103908834 [Danio rerio];
TR1188_c0_g2	-6.48704	4.67663e-99	K07438|CYP27B	--	--	--	PREDICTED: 25-hydroxyvitamin D-1 alpha hydroxylase, mitochondrial [Danio rerio];PREDICTED: 25-hydroxyvitamin D-1 alpha hydroxylase, mitochondrial [Danio rerio];
TR163645_c0_g1	2.83555	6.97422e-99	--	--	--	--	NA
TR52055_c0_g4	-3.30275	8.54719e-99	K00981|E2.7.7.41, CDS1, CDS2, cdsA	--	--	--	PREDICTED: phosphatidate cytidylyltransferase 1 [Danio rerio];
TR125809_c0_g1	2.34639	4.25775e-97	K00164|OGDH, sucA	--	--	--	2-oxoglutarate dehydrogenase, mitochondrial [Larimichthys crocea];oxoglutarate (alpha-ketoglutarate) dehydrogenase (lipoamide) isoform X2 [Scleropages formosus];
TR145644_c52_g273	3.8165	4.88748e-97	--	--	--	--	LYR motif-containing protein 4 [Danio rerio];
TR39236_c0_g1	5.15414	1.02104e-96	K08617|ADAMTS1	--	--	--	PREDICTED: A disintegrin and metalloproteinase with thrombospondin motifs 1 [Clupea harengus];
TR107886_c3_g1	2.98622	4.49008e-96	--	--	--	--	NA
TR129329_c0_g1	2.83091	4.80015e-96	K14443|TOB	--	--	--	protein BTG2 [Danio rerio];protein BTG2 [Danio rerio];
TR19835_c0_g1	-5.4247	6.89635e-96	--	--	--	--	dehydrogenase/reductase (SDR family) member 11b [Danio rerio];
TR147842_c3_g4	-2.98389	7.14161e-96	--	--	--	--	NA
TR121390_c0_g1	4.24374	1.16832e-95	--	--	--	--	NA
TR17009_c0_g2	-4.78363	1.55051e-95	K13373|HSD17B7	--	GO:0008152;	GO:0016491;	3-keto-steroid reductase [Danio rerio];
TR84875_c2_g3	-3.38229	1.65285e-95	--	--	--	--	PREDICTED: GTPase IMAP family member 8 [Danio rerio];PREDICTED: GTPase IMAP family member 8 [Danio rerio];PREDICTED: GTPase IMAP family member 8 [Danio rerio];PREDICTED: GTPase IMAP family member 8 [Danio rerio];PREDICTED: GTPase IMAP family member 4-like
TR52859_c4_g2	3.87183	1.87162e-95	--	--	--	--	NA
TR171533_c1_g1	3.49142	3.01356e-95	K09115|MNT, ROX	--	--	--	PREDICTED: max-binding protein MNT [Danio rerio];
TR76861_c7_g2	5.98504	6.87189e-95	--	--	--	--	NA
TR71527_c4_g3	-3.3132	1.19878e-94	--	--	--	--	PREDICTED: uncharacterized protein LOC103908814 [Danio rerio];
TR201679_c3_g3	6.25147	1.27944e-94	K04372|MKNK, MNK	--	GO:0006468;GO:0006468;GO:0006468;GO:0006468;GO:0006468;	GO:0005524;GO:0004674;GO:0005524;GO:0004674;GO:0005524;GO:0004674;GO:0005524;GO:0004674;GO:0005524;GO:0004674;	MAP kinase interacting serine/threonine kinase 2a [Danio rerio];MAP kinase interacting serine/threonine kinase 2a [Danio rerio];MAP kinase interacting serine/threonine kinase 2a [Danio rerio];MAP kinase interacting serine/threonine kinase 2a [Danio rerio]
TR85250_c0_g1	2.96718	3.02983e-94	--	GO:0016020;	GO:0006812;GO:0055085;	GO:0008324;	sideroflexin-3 [Danio rerio];
TR15949_c0_g10	2.78897	3.67829e-94	--	--	GO:0046890;GO:0046890;	--	PREDICTED: DNA damage-inducible transcript 3 protein isoform X1 [Danio rerio];PREDICTED: DNA damage-inducible transcript 3 protein isoform X1 [Danio rerio];
TR181186_c0_g1	4.46006	3.38908e-93	K00472|E1.14.11.2	GO:0005783;GO:0005783;	GO:0055114;GO:0055114;	GO:0031418;GO:0005506;GO:0004656;GO:0016702;GO:0031418;GO:0005506;GO:0004656;GO:0016702;	PREDICTED: prolyl 4-hydroxylase subunit alpha-2 isoform X3 [Stegastes partitus];PREDICTED: prolyl 4-hydroxylase subunit alpha-2 isoform X1 [Danio rerio];PREDICTED: prolyl 4-hydroxylase subunit alpha-2 isoform X2 [Stegastes partitus];
TR91109_c3_g1	-2.44497	5.90919e-93	K13515|LPCAT3, MBOAT5	--	--	--	PREDICTED: lysophospholipid acyltransferase 5 [Danio rerio];
TR145644_c52_g123	6.21364	2.84368e-92	--	--	--	--	NA
TR184113_c0_g1	-4.17584	3.60788e-92	K11262|ACAC	--	--	--	acetyl-CoA carboxylase alpha [Ctenopharyngodon idella];
TR177229_c0_g1	3.17995	3.25381e-91	--	--	--	--	PREDICTED: GRAM domain-containing protein 1A isoform X4 [Danio rerio];
TR180959_c0_g1	-2.11685	5.62756e-91	--	GO:0016020;	GO:0015693;	GO:0015095;	magnesium transporter NIPA4 [Danio rerio];
TR188378_c0_g2	2.10613	6.56803e-91	K10594|HERC1	--	--	--	PREDICTED: probable E3 ubiquitin-protein ligase HERC1-like [Lepisosteus oculatus];
TR43972_c7_g1	2.03983	7.86643e-91	K16307|CDC42BP	--	GO:0035556;GO:0006468;GO:0031532;GO:0035556;GO:0006468;GO:0031532;	GO:0005083;GO:0046872;GO:0005524;GO:0004674;GO:0005083;GO:0046872;GO:0005524;GO:0004674;	serine/threonine-protein kinase MRCK beta [Danio rerio];serine/threonine-protein kinase MRCK beta [Danio rerio];
TR130303_c0_g1	5.69294	1.524e-90	K01596|E4.1.1.32, pckA, PEPCK	--	--	--	phosphoenolpyruvate carboxykinase [Cyprinus carpio];
TR198720_c1_g1	3.76747	4.18751e-90	--	--	--	--	NA
TR210421_c0_g1	2.41497	1.09014e-89	--	--	--	--	Immediate early response 5 [Danio rerio];
TR101465_c0_g1	2.26087	1.99701e-89	K08814|TRIB	--	GO:0006468;	GO:0003714;GO:0004672;GO:0005524;	tribbles homolog 3 [Danio rerio];
TR120583_c0_g1	3.74897	1.16637e-88	K04358|FGF	GO:0030426;GO:0030175;GO:0005576;GO:0005737;GO:0005874;GO:0030425;GO:0030424;GO:0014704;GO:0005886;GO:0005634;	GO:0001764;GO:0007026;GO:0048671;GO:0045200;GO:0007613;GO:0046785;GO:0007612;GO:0021766;GO:0072659;GO:0021795;	GO:0008083;GO:0017080;GO:0008017;GO:0048487;GO:0044325;	fibroblast growth factor 13b [Cyprinus carpio];
TR75414_c8_g57	2.90098	4.47148e-88	K16311|SIK	--	--	--	Serine/threonine-protein kinase SIK2 [Calypte anna];
TR101389_c0_g2	-10.1775	1.12952e-87	K02132|ATPeF1A, ATP5A1	GO:0033178;	GO:0015992;GO:0006754;GO:0034220;	GO:0000166;GO:0019829;GO:0015078;GO:0044769;	hypothetical protein N308_05917, partial [Struthio camelus australis];
TR38820_c3_g1	-10.1719	2.06928e-87	K02133|ATPeF1B, ATP5B	GO:0045261;	GO:0015991;GO:0015986;	GO:0046933;GO:0005524;	Low-density lipoprotein receptor-related protein 2 [Larimichthys crocea];
TR99113_c1_g1	-2.36681	2.43414e-87	K14951|ATP13A3_4_5	--	--	--	PREDICTED: probable cation-transporting ATPase 13A3, partial [Danio rerio];PREDICTED: probable cation-transporting ATPase 13A3 [Astyanax mexicanus];PREDICTED: probable cation-transporting ATPase 13A3, partial [Danio rerio];
TR186003_c1_g1	2.37691	3.45057e-87	--	--	--	--	NA
TR3629_c0_g3	5.01201	4.05874e-87	--	--	GO:0042742;GO:0045087;	--	PREDICTED: tumor necrosis factor receptor superfamily member 1A [Esox lucius];
TR103334_c0_g1	2.90437	4.1138e-87	K00228|hemF, CPOX	--	GO:0006779;GO:0042541;GO:0055114;	GO:0004109;	oxygen-dependent coproporphyrinogen-III oxidase, mitochondrial [Danio rerio];
TR192188_c0_g5	-10.1551	1.27724e-86	--	--	--	--	complement C3-H1 [Cyprinus carpio];
TR197890_c1_g34	5.13118	1.63271e-86	--	--	--	--	NA
TR95523_c0_g4	4.51097	2.72304e-86	--	--	--	--	PREDICTED: uncharacterized protein LOC101884910 [Danio rerio];PREDICTED: uncharacterized protein LOC101884910 [Danio rerio];PREDICTED: uncharacterized protein LOC101884910 [Danio rerio];PREDICTED: uncharacterized protein LOC101884910 [Danio rerio];PREDICT
TR11124_c14_g9	-5.99922	6.30548e-86	--	--	--	--	NA
TR142185_c2_g1	-2.38341	7.28319e-86	K06115|SPTB	GO:0008091;GO:0008091;	GO:0035162;GO:0048821;GO:0035162;GO:0048821;	GO:0005200;GO:0005543;GO:0003779;GO:0005200;GO:0005543;GO:0003779;	PREDICTED: spectrin beta chain, non-erythrocytic 1-like [Astyanax mexicanus];spectrin beta chain, erythrocyte [Danio rerio];
TR94930_c0_g1	2.30451	7.79762e-86	--	--	--	--	NA
TR42588_c0_g1	2.35284	1.9779e-85	K03909|TFPI	--	GO:0065007;	GO:0030414;	Tfpia protein [Danio rerio];
TR38822_c0_g1	2.36616	2.17135e-85	--	--	--	--	PREDICTED: uncharacterized protein LOC100332737 [Danio rerio];
TR124417_c118_g23	-2.60961	2.18711e-85	--	--	--	--	NA
TR56523_c0_g2	9.92423	3.26215e-85	K06751|MHC1	--	--	--	MHC class I alpha chain, partial [Megalobrama amblycephala];
TR152477_c0_g1	2.31376	8.0013e-85	--	--	--	--	PREDICTED: PX domain-containing protein kinase-like protein isoform X3 [Esox lucius];
TR156164_c1_g2	4.84958	3.93996e-84	K05039|SLC6A6S	--	--	--	PREDICTED: sodium- and chloride-dependent creatine transporter 1 [Oryzias latipes];PREDICTED: sodium- and chloride-dependent creatine transporter 1 isoform X1 [Danio rerio];PREDICTED: sodium- and chloride-dependent creatine transporter 1 isoform X1 [Danio
TR24385_c1_g1	3.88984	4.31541e-84	--	--	--	--	NA
TR14715_c23_g14	-6.23687	4.72929e-84	--	--	--	--	PREDICTED: NACHT, LRR and PYD domains-containing protein 3-like isoform X4 [Danio rerio];
TR95990_c0_g1	-2.28776	4.98023e-84	K13826|HBZ	GO:0005833;	GO:0015671;	GO:0005344;GO:0005506;GO:0020037;GO:0019825;	novel alpha globin [Danio rerio];
TR24883_c3_g5	8.66545	5.26219e-84	--	--	--	--	PREDICTED: uncharacterized protein LOC560278, partial [Danio rerio];
TR13160_c2_g2	2.60762	6.982e-84	--	--	--	--	NA
TR94575_c0_g5	7.49672	7.22836e-84	--	--	--	--	pol-like protein [Danio rerio];unnamed protein product [Oncorhynchus mykiss];
TR46249_c28_g24	2.19745	2.92575e-83	--	--	--	--	PREDICTED: uncharacterized protein LOC100332737 [Danio rerio];
TR44061_c1_g1	-3.52357	1.00089e-81	K13273|PMVK	GO:0005737;	GO:0006695;	GO:0004631;	phosphomevalonate kinase [Danio rerio];
TR81173_c0_g8	-5.34554	1.27869e-81	K07189|PPP1R3	--	GO:0005977;	--	PREDICTED: protein phosphatase 1 regulatory subunit 3B isoform X1 [Danio rerio];
TR27212_c0_g1	4.60837	1.52669e-81	K16312|STK40, SHIK	--	GO:0006468;	GO:0005524;GO:0004674;	PREDICTED: serine/threonine-protein kinase 40, partial [Danio rerio];PREDICTED: serine/threonine-protein kinase 40, partial [Danio rerio];
TR178898_c1_g1	2.60859	3.42019e-81	K14443|TOB	GO:0005737;GO:0005634;	GO:0009953;GO:0030509;GO:0060070;	GO:0005515;	PREDICTED: protein Tob1 [Astyanax mexicanus];
TR66741_c0_g1	2.44072	6.14998e-81	--	--	--	GO:0005509;	grancalcin [Danio rerio];
TR166707_c4_g1	-2.36249	1.20995e-80	K05940|CROT	--	--	GO:0016746;	peroxisomal carnitine O-octanoyltransferase [Danio rerio];
TR41799_c0_g1	2.69879	2.15827e-80	K03730|BHLHB3, DEC2	GO:0005634;	GO:0045892;	GO:0003677;GO:0046983;	class E basic helix-loop-helix protein 41 [Danio rerio];
TR114799_c3_g1	3.92601	4.25662e-80	--	--	--	--	NA
TR26476_c1_g1	-3.19557	5.23253e-80	K01648|ACLY	GO:0005737;	GO:0044262;	GO:0003878;GO:0005524;GO:0004775;GO:0048037;GO:0016829;	ATP-citrate synthase [Danio rerio];
TR201199_c7_g1	-10.0034	8.51489e-80	--	--	--	--	PREDICTED: uncharacterized protein LOC103911441 [Danio rerio];
TR207938_c0_g10	4.07912	8.74863e-80	--	--	--	--	PREDICTED: uncharacterized protein LOC100150699 [Danio rerio];
TR164915_c0_g1	3.66311	1.41546e-79	--	--	--	--	hypothetical protein EH28_02811 [Larimichthys crocea];
TR153507_c0_g1	-2.05339	1.52867e-79	K04524|APOE	GO:0005576;	GO:0006869;GO:0042157;	GO:0008289;	apolipoprotein E-2 [Hemibarbus mylodon];
TR29340_c0_g1	2.32138	5.83597e-79	--	--	--	--	unnamed protein product, partial [Tetraodon nigroviridis];
TR151959_c0_g1	3.08852	8.28103e-79	--	GO:0005737;GO:0005576;	GO:0008285;GO:0001558;GO:0001666;	GO:0031995;GO:0031994;	insulin-like growth factor-binding protein 1a [Ctenopharyngodon idella];
TR49515_c0_g1	4.76095	1.14463e-78	K09033|JDP2	GO:0005634;	GO:0006355;	GO:0003700;GO:0043565;	jun dimerization protein 2 [Danio rerio];
TR139913_c61_g1	-2.59929	1.15771e-78	--	--	--	--	PREDICTED: uncharacterized protein LOC101886346 [Danio rerio];
TR34032_c0_g1	-2.00797	1.66823e-78	--	--	GO:0071466;GO:0055114;	GO:0050660;GO:0004499;GO:0050661;	dimethylanaline monooxygenase-like [Danio rerio];
TR39802_c0_g1	3.85286	2.34712e-78	--	--	--	--	NA
TR35474_c0_g1	2.33787	8.01796e-78	K13883|RILP	--	--	--	PREDICTED: rab-interacting lysosomal protein [Danio rerio];
TR199458_c0_g1	3.63563	1.1759e-77	K16449|RGS	GO:0005737;GO:0005886;	GO:0007626;GO:0007409;GO:0031018;GO:0043547;GO:0038032;	GO:0005096;	regulator of G-protein signaling 4 [Danio rerio];
TR171751_c4_g3	3.11307	1.36123e-77	--	--	--	--	NA
TR18882_c0_g1	3.79628	1.38911e-77	--	--	--	--	PREDICTED: tumor necrosis factor receptor superfamily member 21-like [Danio rerio];
TR84439_c0_g2	4.45483	1.93762e-77	--	--	--	--	NA
TR27907_c0_g4	2.79079	2.13698e-77	--	--	--	--	PREDICTED: alpha-enolase isoform X4 [Chelonia mydas];
TR33209_c0_g1	5.95061	2.3902e-77	--	--	--	--	PREDICTED: neoverrucotoxin subunit alpha-like isoform X2 [Danio rerio];
TR137121_c3_g16	5.46518	3.37288e-77	--	--	--	--	PREDICTED: zinc finger BED domain-containing protein 1-like [Danio rerio];
TR202453_c0_g1	3.06448	5.86288e-77	K15183|ELL	GO:0008023;GO:0008023;	GO:0001570;GO:0006414;GO:0006368;GO:0001570;GO:0006414;GO:0006368;	GO:0003746;GO:0003746;	RNA polymerase II elongation factor ELL [Danio rerio];PREDICTED: RNA polymerase II elongation factor ELL [Oreochromis niloticus];
TR25124_c0_g1	2.15792	6.60708e-77	--	GO:0005833;	GO:0015671;GO:0001666;	GO:0005344;GO:0005506;GO:0020037;GO:0019825;	hemoglobin beta chain [Hypophthalmichthys molitrix];
TR109153_c0_g1	2.35764	6.66545e-77	--	--	--	--	NA
TR46067_c0_g1	3.54944	1.22186e-76	--	--	--	--	NA
TR95960_c19_g1	3.30806	1.54955e-76	--	--	--	--	PREDICTED: uncharacterized protein LOC100007164 [Danio rerio];
TR121317_c5_g1	-2.70123	5.47103e-76	K16725|CEP192	--	--	--	PREDICTED: centrosomal protein of 192 kDa isoform X4 [Danio rerio];
TR27118_c7_g7	-2.27174	1.10331e-75	K10900|WRN, RECQL2	--	GO:0006259;GO:0090304;GO:0006259;	GO:0046872;GO:0097159;GO:1901363;GO:0004527;GO:0005488;GO:0016787;GO:0043167;GO:0016787;	PREDICTED: Werner syndrome ATP-dependent helicase isoform X2 [Danio rerio];PREDICTED: Werner syndrome ATP-dependent helicase isoform X1 [Danio rerio];PREDICTED: Werner syndrome ATP-dependent helicase isoform X1 [Danio rerio];PREDICTED: Werner syndrome ATP
TR168323_c2_g6	-2.31506	4.97947e-75	--	GO:0016021;	--	--	PREDICTED: transmembrane protein 86B isoform X1 [Danio rerio];
TR96624_c0_g1	5.89953	1.02654e-74	--	--	--	--	PREDICTED: protein FAM13A isoform X3 [Danio rerio];
TR111014_c5_g1	-2.48549	2.81668e-74	--	GO:0016021;	GO:0055085;	GO:0005215;	Zgc:114067 protein [Danio rerio];
TR150930_c0_g1	-2.57099	7.66736e-74	K13299|GSTK1	--	--	GO:0015035;GO:0016740;	glutathione S-transferase [Ctenopharyngodon idella];
TR11140_c0_g2	4.31376	8.65008e-74	--	--	--	--	NA
TR81611_c0_g2	3.21464	1.70505e-73	--	GO:0005622;	--	GO:0004869;	PREDICTED: uncharacterized protein LOC768128 isoform X1 [Danio rerio];
TR76591_c1_g1	-4.43869	3.96897e-73	K01907|AACS, acsA	GO:0005829;	GO:0006631;	GO:0030729;GO:0005524;	RecName: Full=Acetoacetyl-CoA synthetase;
TR97538_c0_g1	-8.60913	5.81485e-73	--	--	--	--	hypothetical protein EH28_09572 [Larimichthys crocea];
TR47775_c0_g1	-3.24726	7.62829e-73	K08562|NR0B1, DAX1	GO:0005634;	GO:0043401;GO:0006355;GO:0030104;	GO:0003677;GO:0003700;GO:0003707;	dax1 [Cyprinus carpio];
TR6183_c1_g1	2.36504	1.11155e-72	--	--	--	--	fibrinogen alpha chain precursor [Danio rerio];
TR101919_c0_g1	4.37398	1.24353e-72	K00472|E1.14.11.2	GO:0005783;GO:0005783;	GO:0055114;GO:0055114;	GO:0031418;GO:0005506;GO:0004656;GO:0016702;GO:0031418;GO:0005506;GO:0004656;GO:0016702;	PREDICTED: prolyl 4-hydroxylase subunit alpha-1 isoform X4 [Python bivittatus];PREDICTED: prolyl 4-hydroxylase, alpha polypeptide I b isoform X1 [Danio rerio];prolyl 4-hydroxylase, alpha polypeptide I b precursor [Danio rerio];
TR156263_c2_g2	4.02398	1.33318e-72	--	--	GO:0046686;GO:0048593;GO:0009408;GO:0009410;	GO:0005524;	heat shock protein 70 [Gobiocypris rarus];
TR154420_c0_g4	8.41194	1.38274e-72	--	--	--	--	PREDICTED: tripartite motif-containing protein 16-like [Danio rerio];
TR27264_c5_g7	6.18193	2.12835e-72	--	--	--	--	NA
TR35035_c15_g1	3.48594	2.38818e-72	--	--	--	--	PREDICTED: basic helix-loop-helix domain-containing protein KIAA2018 homolog [Danio rerio];
TR15797_c2_g3	3.96152	2.63787e-72	--	--	--	--	NA
TR65416_c3_g1	4.14383	3.09531e-72	--	--	--	--	NA
TR120997_c0_g1	-5.33783	3.19145e-72	--	--	--	--	alpha-2-HS-glycoprotein [Hypophthalmichthys nobilis];
TR203109_c1_g1	3.95756	4.589e-72	--	--	--	--	NA
TR19696_c1_g1	4.6365	1.61347e-71	K00977|E2.7.7.31, DNTT	--	--	--	hypothetical protein EH28_04060 [Larimichthys crocea];hypothetical protein EH28_04060 [Larimichthys crocea];hypothetical protein EH28_00182 [Larimichthys crocea];
TR88527_c1_g1	2.56728	2.32122e-71	--	--	--	--	NA
TR7472_c1_g1	-2.19914	2.89726e-71	--	--	GO:0009165;GO:0006545;GO:0055114;GO:0009165;GO:0006545;GO:0055114;GO:0044763;GO:1901576;GO:0044249;GO:0044281;GO:0006807;GO:0044711;GO:0044238;	GO:0004146;GO:0050661;GO:0004146;GO:0050661;	uncharacterized protein LOC557552 [Danio rerio];uncharacterized protein LOC557552 [Danio rerio];uncharacterized protein LOC557552 [Danio rerio];
TR82799_c0_g3	4.43133	5.41763e-71	--	--	--	--	PREDICTED: trafficking kinesin-binding protein 1 isoform X1 [Danio rerio];PREDICTED: trafficking kinesin-binding protein 1 isoform X1 [Danio rerio];
TR142020_c20_g30	-2.89721	8.75954e-71	--	--	--	--	NA
TR82346_c0_g1	3.10512	9.26123e-71	--	--	--	--	NA
TR165811_c0_g15	2.13331	1.72477e-70	--	--	--	--	NA
TR1193_c2_g1	2.99589	1.79765e-70	K15728|LPIN	--	--	--	Lipin 1 [Danio rerio];PREDICTED: phosphatidate phosphatase LPIN1 isoform X2 [Danio rerio];Lipin 1 [Danio rerio];Lipin 1 [Danio rerio];
TR207642_c0_g1	8.35384	3.49812e-70	--	--	--	--	NA
TR197228_c0_g1	3.29797	3.57194e-70	--	--	--	--	NA
TR20756_c0_g1	2.31138	3.75535e-70	--	--	--	--	PREDICTED: complement C1q tumor necrosis factor-related protein 3-like [Pundamilia nyererei];
TR40706_c3_g1	3.23616	1.0227e-69	--	--	--	--	hypothetical protein A306_06535, partial [Columba livia];
TR54621_c8_g7	2.7326	1.39597e-69	--	--	--	--	NA
TR160005_c0_g2	9.54599	2.84007e-69	--	--	--	--	NA
TR196654_c19_g2	2.08891	4.53837e-69	--	--	--	--	uncharacterized protein LOC568697 [Danio rerio];uncharacterized protein LOC568697 [Danio rerio];uncharacterized protein LOC568697 [Danio rerio];
TR13954_c3_g1	2.11548	6.64405e-69	--	--	--	--	PREDICTED: myotubularin-related protein 3 isoform X10 [Gallus gallus];
TR26032_c0_g1	-9.72397	1.5609e-68	--	--	--	--	PREDICTED: stonustoxin subunit beta-like [Danio rerio];
TR206695_c1_g9	-5.44859	1.86486e-68	K06051|DLL	GO:0016021;GO:0048471;GO:0005886;GO:0016021;GO:0048471;GO:0005886;	GO:0048514;GO:0001757;GO:0060218;GO:0007219;GO:0048666;GO:0048514;GO:0001757;GO:0030901;GO:0060218;GO:0007219;GO:0021536;GO:0048666;	GO:0005509;GO:0042802;GO:0030165;GO:0005509;GO:0042802;GO:0030165;	DeltaC [Danio rerio];PREDICTED: delta-like protein 3 [Esox lucius];
TR73987_c24_g33	3.45774	2.51687e-68	--	--	--	--	NA
TR55546_c3_g2	-3.09395	2.52851e-68	K11064|MMD	GO:0016021;	GO:0003272;GO:0046578;GO:0036302;GO:0019835;	--	Paqr11 [Danio rerio];
TR191557_c3_g1	3.52326	6.83905e-68	--	--	--	--	NA
TR203499_c1_g1	4.28834	8.06504e-68	--	--	--	--	PREDICTED: zinc finger and BTB domain-containing protein 21 [Danio rerio];
TR119792_c0_g1	9.50386	1.10515e-67	--	--	--	--	PREDICTED: uncharacterized protein si:dkey-16m19.2 [Danio rerio];PREDICTED: uncharacterized protein si:dkey-16m19.2 [Danio rerio];
TR55277_c2_g1	-2.73254	3.50959e-67	K00030|IDH3	--	--	--	PREDICTED: isocitrate dehydrogenase [NAD] subunit gamma 1, mitochondrial-like [Astyanax mexicanus];PREDICTED: isocitrate dehydrogenase [NAD] subunit gamma 1, mitochondrial-like [Astyanax mexicanus];PREDICTED: isocitrate dehydrogenase [NAD] subunit gamma 1
TR11124_c10_g2	-9.68539	4.2131e-67	--	--	--	--	PREDICTED: uncharacterized protein LOC101883013 [Danio rerio];
TR105752_c0_g1	-4.25533	4.50322e-67	--	--	--	--	NA
TR120055_c1_g1	-3.01207	8.23217e-67	K10462|KLHL25_37, ENC1, ENC2	--	--	--	PREDICTED: kelch-like protein 25 isoform X1 [Danio rerio];
TR193135_c27_g7	5.25873	1.24402e-66	--	--	--	--	NA
TR100516_c0_g4	-3.6589	1.98365e-66	K05080|GHR	--	--	--	growth hormone receptor a [Megalobrama amblycephala];
TR96258_c5_g1	-2.65702	2.62671e-66	--	--	--	--	PREDICTED: high affinity cationic amino acid transporter 1-like [Fundulus heteroclitus];
TR45649_c0_g3	2.1269	2.85121e-66	K14400|PCF11	--	--	--	pre-mRNA cleavage complex 2 protein Pcf11 [Danio rerio];novel protein similar to human pre-mRNA cleavage complex II protein Pcf11 (PCF11) [Danio rerio];novel protein similar to human pre-mRNA cleavage complex II protein Pcf11 (PCF11) [Danio rerio];
TR112865_c4_g1	3.91247	4.30282e-66	--	--	--	--	NA
TR188782_c0_g1	9.44941	1.12067e-65	--	--	--	--	NA
TR39719_c0_g1	2.92615	1.14422e-65	--	--	--	--	NA
TR208126_c5_g1	-3.11414	1.83068e-65	K04590|VIPR2	GO:0016021;GO:0005886;	GO:0007188;	GO:0004999;	PREDICTED: vasoactive intestinal polypeptide receptor 2 isoform X1 [Danio rerio];
TR181446_c1_g1	-2.52282	1.93548e-65	--	--	--	--	NA
TR95960_c17_g2	-2.07061	2.68308e-65	K01104|E3.1.3.48	--	GO:0006470;	GO:0004725;	Protein tyrosine phosphatase, non-receptor type 2 [Danio rerio];
TR27558_c1_g2	2.27452	3.22157e-65	--	--	--	GO:0008270;GO:0003677;	PREDICTED: AN1-type zinc finger protein 5-like [Esox lucius];AN1-type zinc finger protein 5 [Danio rerio];
TR50661_c4_g3	2.60458	3.65031e-65	--	--	--	--	NA
TR57779_c0_g3	3.55072	7.67536e-65	K04459|DUSP, MKP	GO:0005737;GO:0005634;GO:0005737;GO:0005634;	GO:0006470;GO:0000188;GO:0006470;GO:0000188;	GO:0017017;GO:0004725;GO:0017017;GO:0004725;	PREDICTED: dual specificity protein phosphatase 8 isoform X2 [Danio rerio];PREDICTED: dual specificity protein phosphatase 8 isoform X2 [Danio rerio];
TR54179_c2_g1	8.21277	1.19991e-64	--	--	--	--	NA
TR192624_c0_g1	2.67813	1.27307e-64	K07945|ARL4	GO:0005622;	GO:0007264;	GO:0005525;	ADP-ribosylation factor-like 4, like [Danio rerio];
TR169223_c3_g1	2.32321	1.67771e-64	--	--	GO:0071466;GO:0071466;GO:0071466;	GO:0046872;GO:0046872;GO:0046872;	PREDICTED: 5'-nucleotidase, cytosolic II, like 1 isoform X1 [Danio rerio];5'-nucleotidase, cytosolic II, like 1 [Danio rerio];PREDICTED: 5'-nucleotidase, cytosolic II, like 1 isoform X1 [Danio rerio];
TR35909_c0_g1	-3.24113	1.90233e-64	--	--	--	--	embryogenesis regulator [Carassius gibelio];
TR89811_c0_g1	2.18932	2.27055e-64	K12185|VPS37	--	--	--	vacuolar protein sorting-associated protein 37A [Danio rerio] ;
TR155257_c0_g2	2.63086	3.14987e-64	--	--	--	GO:0030246;	C-type lectin [Cyprinus carpio];
TR107276_c0_g1	2.74407	5.37266e-64	--	--	--	--	NA
TR40472_c5_g1	2.5548	2.10974e-63	--	--	--	GO:0008270;	RING finger protein 24 [Danio rerio];
TR169996_c3_g2	5.40178	2.34039e-63	--	GO:0060170;GO:0016021;GO:0036038;GO:0060170;GO:0016021;GO:0036038;GO:0060170;GO:0016021;GO:0036038;	GO:0042384;GO:0007224;GO:0042384;GO:0007224;GO:0042384;GO:0007224;	--	transmembrane protein 231 [Danio rerio];RecName: Full=Transmembrane protein 231;RecName: Full=Transmembrane protein 231;
TR109541_c0_g1	3.10887	3.34698e-63	--	--	--	--	PREDICTED: DENN domain-containing protein 5A isoform X3 [Danio rerio];
TR78125_c1_g3	-9.57577	3.4839e-63	--	--	--	--	PREDICTED: uncharacterized protein LOC101883013 [Danio rerio];
TR209729_c23_g21	3.13033	6.04446e-63	--	--	--	--	NA
TR137236_c1_g1	4.57741	1.09679e-62	--	--	--	--	NA
TR14334_c19_g1	-3.86339	1.66818e-62	--	--	--	--	PREDICTED: N-lysine methyltransferase SETD8-A-like, partial [Poecilia reticulata];PREDICTED: N-lysine methyltransferase SETD8-like [Takifugu rubripes];PREDICTED: uncharacterized protein LOC104930822 [Larimichthys crocea];PREDICTED: uncharacterized protein
TR77197_c0_g1	2.04562	1.77835e-62	K00693|GYS	--	GO:0005978;GO:0005978;GO:0005978;GO:0005978;GO:0005978;	GO:0004373;GO:0004373;GO:0004373;GO:0004373;GO:0004373;	glycogen [starch] synthase, muscle [Danio rerio];PREDICTED: glycogen [starch] synthase, muscle-like [Xiphophorus maculatus];glycogen [starch] synthase, muscle [Danio rerio];PREDICTED: glycogen [starch] synthase, liver-like, partial [Caprimulgus carolinens
TR28084_c6_g1	2.97959	1.8518e-62	--	--	--	--	NA
TR32269_c0_g3	9.34988	3.71534e-62	--	--	--	--	NA
TR205093_c0_g1	-2.15792	7.54754e-62	K03259|EIF4E	GO:0005737;	GO:0006413;	GO:0003743;	eukaryotic translation initiation factor 4E class I third member [Danio rerio];
TR98567_c0_g1	3.83304	9.34312e-62	--	--	--	--	filamin A-interacting protein 1-like [Danio rerio];
TR35530_c7_g6	-4.38399	2.35953e-61	--	--	--	--	NA
TR123855_c0_g26	3.07858	2.39637e-61	--	--	--	--	NA
TR29800_c0_g1	3.10357	2.56052e-61	K04570|BCL2L1, bcl-xL	--	GO:0030878;GO:0043154;GO:0001894;GO:2001243;GO:0043066;	GO:0043027;	bcl-2-like protein 1 [Danio rerio];
TR89593_c5_g1	4.43703	3.22538e-61	--	--	--	--	NA
TR55324_c0_g2	6.98674	3.24093e-61	--	--	--	--	NA
TR88664_c5_g1	2.90588	1.68484e-60	K02207|UBE2R, UBC3, CDC34	--	--	GO:0016881;	ubiquitin-conjugating enzyme E2 R2 [Danio rerio];
TR198566_c1_g1	8.09475	2.4976e-60	K05424|LEP	GO:0005576;	GO:0007165;GO:0043010;GO:0048839;GO:0007399;	GO:0005179;	leptin [Culter alburnus];
TR87060_c0_g1	-2.32142	3.89621e-60	K00858|ppnK, NADK	--	GO:0006741;GO:0019674;	GO:0003951;	PREDICTED: NAD kinase isoform X1 [Clupea harengus];
TR142888_c0_g1	4.93484	5.29055e-60	--	--	--	--	NA
TR12292_c0_g6	5.58085	5.33837e-60	--	--	--	--	PREDICTED: nuclear receptor coactivator 7-like isoform X2 [Danio rerio];
TR193571_c0_g1	9.28503	5.86656e-60	K02256|COX1	GO:0044425;GO:0005739;	GO:0055114;GO:0006091;	GO:0046872;GO:0016491;	cytochrome c oxidase subunit I (mitochondrion) [Agapornis roseicollis];
TR149332_c4_g20	4.30655	9.90266e-60	--	--	--	--	PREDICTED: LOW QUALITY PROTEIN: insulin-like growth factor-binding protein 1, partial [Takifugu rubripes];
TR80667_c0_g1	2.93519	1.02895e-59	--	--	--	--	NA
TR28419_c2_g2	2.15605	1.41327e-59	--	--	--	--	PREDICTED: inositol-trisphosphate 3-kinase C [Astyanax mexicanus];
TR175200_c8_g1	3.53808	2.09257e-59	K08803|DAPK	--	--	--	death-associated protein kinase 3-like [Danio rerio] ;
TR72236_c0_g1	3.37212	4.21402e-59	--	--	--	--	NA
TR76963_c6_g1	3.67267	5.04411e-59	--	--	--	--	PREDICTED: uncharacterized protein LOC103036065 [Astyanax mexicanus];PREDICTED: uncharacterized protein LOC103908849 [Danio rerio];
TR172383_c0_g2	2.94489	5.5922e-59	--	--	--	--	NA
TR193135_c27_g10	4.49639	7.48854e-59	--	--	--	--	NA
TR23258_c4_g5	-2.42862	9.17985e-59	--	--	GO:0055114;GO:0055114;	GO:0020037;GO:0016705;GO:0004497;GO:0005506;GO:0020037;GO:0016705;GO:0004497;GO:0005506;	cytochrome P450, family 2, subfamily N, polypeptide 13 [Danio rerio];cytochrome P450, family 2, subfamily N, polypeptide 13 [Danio rerio];
TR107074_c23_g23	6.29604	1.01301e-58	--	--	--	--	NA
TR88664_c7_g1	2.59028	1.06122e-58	--	--	--	GO:0016881;	ubiquitin-conjugating enzyme [Danio rerio];
TR130301_c0_g2	-9.4247	3.88076e-58	K03935|NDUFS2	--	--	--	PREDICTED: NADH dehydrogenase [ubiquinone] iron-sulfur protein 2, mitochondrial [Notothenia coriiceps];NADH dehydrogenase subunit 5 (mitochondrion) [Chaetodermis penicilligerus];
TR163715_c14_g10	9.22579	5.15089e-58	K01596|E4.1.1.32, pckA, PEPCK	--	GO:0006094;GO:0016310;GO:0009749;	GO:0005525;GO:0016301;GO:0004613;	PREDICTED: phosphoenolpyruvate carboxykinase, cytosolic [GTP] isoform X2 [Opisthocomus hoazin];
TR127898_c1_g1	2.26981	5.44636e-58	--	--	--	--	PREDICTED: phosphoinositide 3-kinase regulatory subunit 6 isoform X1 [Danio rerio];
TR142005_c2_g1	3.2802	6.38241e-58	--	--	--	--	NA
TR7852_c9_g12	-3.94341	7.16339e-58	--	--	--	--	NA
TR85312_c0_g1	-4.39999	9.49989e-58	K08747|SLCO1C	--	--	--	PREDICTED: solute carrier organic anion transporter family member 1C1 isoform X2 [Danio rerio];
TR95787_c7_g7	-4.22257	1.04197e-57	--	--	--	--	PREDICTED: uncharacterized protein LOC105940579 [Maylandia zebra];
TR108274_c0_g1	-2.51732	1.50401e-57	--	--	--	--	Si:dkey-7b17.2 protein [Danio rerio];
TR87424_c0_g2	2.25421	1.63705e-57	--	--	--	--	PREDICTED: complement C1q-like protein 2 [Clupea harengus];
TR74072_c1_g1	4.35515	2.25554e-57	K06625|CDKN1A, P21, CIP1	GO:0005634;	GO:0007050;GO:0035914;GO:0016310;GO:0010165;	GO:0016301;GO:0004861;	cyclin-dependent kinase inhibitor 1 [Danio rerio];
TR127519_c2_g5	-6.4247	2.5437e-57	--	--	--	--	PREDICTED: uncharacterized protein K02A2.6-like [Danio rerio];PREDICTED: uncharacterized protein K02A2.6-like [Oreochromis niloticus];
TR14334_c24_g23	-4.71863	4.62167e-57	--	--	--	--	NA
TR119763_c5_g4	-3.47985	1.43588e-56	--	--	--	--	novel protein [Danio rerio];
TR79621_c0_g1	2.35398	1.4803e-56	--	--	--	--	NA
TR176682_c0_g1	-2.25368	1.63805e-56	--	--	--	--	PREDICTED: transmembrane 6 superfamily member 1 isoform X1 [Danio rerio];
TR21754_c3_g7	-2.34709	1.74877e-56	--	--	GO:0071364;GO:0070374;GO:0051781;GO:0008284;GO:0007173;	GO:0070064;	GRB2-associated and regulator of MAPK protein [Danio rerio];
TR60097_c0_g1	2.09272	1.8589e-56	--	--	--	GO:0003676;GO:0046872;	zinc finger protein 292 [Danio rerio];
TR14890_c2_g1	-8.16354	2.27182e-56	--	--	--	--	NA
TR122952_c1_g1	3.39553	2.7865e-56	--	--	--	--	NA
TR71114_c12_g28	3.39553	2.7865e-56	--	--	--	--	NA
TR44012_c4_g1	2.75837	2.95876e-56	--	--	--	--	NA
TR128920_c0_g1	3.18139	4.54652e-56	--	--	--	--	NA
TR82903_c0_g1	-2.80391	4.79182e-56	K04254|RGR	GO:0016021;	GO:0006935;GO:0007602;GO:0007186;GO:0007601;	GO:0004950;	RPE-retinal G protein-coupled receptor [Danio rerio];zgc:112140 [Danio rerio];RPE-retinal G protein-coupled receptor [Danio rerio];
TR178240_c33_g31	2.83053	5.61949e-56	--	--	--	--	NA
TR96149_c5_g1	2.20256	1.07579e-55	K06699|PSME4	--	--	--	RecName: Full=Proteasome activator complex subunit 4A; AltName: Full=Proteasome activator PA200-A;PREDICTED: proteasome activator complex subunit 4A isoform X1 [Danio rerio];PREDICTED: proteasome activator complex subunit 4A isoform X2 [Danio rerio];RecNa
TR187923_c0_g1	2.03207	2.1464e-55	--	--	--	--	NA
TR41382_c1_g1	-2.92526	2.2108e-55	--	--	--	--	PREDICTED: beta,beta-carotene 9',10'-oxygenase-like [Stegastes partitus];
TR198440_c0_g1	3.88905	3.60398e-55	K14443|TOB	--	--	--	protein BTG1 [Danio rerio];protein BTG1 [Danio rerio];
TR11124_c10_g1	-9.32784	4.19043e-55	--	--	--	--	PREDICTED: uncharacterized protein LOC101883013 [Danio rerio];
TR21707_c5_g11	3.26162	4.2614e-55	--	--	--	--	NA
TR83951_c0_g1	2.32058	5.09521e-55	--	GO:0005667;GO:0005737;GO:0005634;	GO:0051402;GO:0006355;GO:0014823;GO:0007165;	GO:0004871;GO:0003677;GO:0046983;GO:0003700;	hypoxia-inducible factor 3 alpha [Megalobrama amblycephala];
TR151314_c0_g1	-3.02769	6.133e-55	K14461|NPC1L1	--	--	--	PREDICTED: Niemann-Pick C1-like protein 1, partial [Danio rerio];
TR47462_c2_g1	2.07833	6.25537e-55	K07756|E2.7.4.21, IHPK	--	--	--	inositol hexaphosphate kinase 2 [Danio rerio];
TR194480_c0_g1	2.10624	6.53474e-55	--	--	--	--	NA
TR99967_c1_g1	6.19376	6.80549e-55	--	--	--	--	NA
TR27629_c0_g1	-2.00709	6.88499e-55	K03927|CES2	--	--	--	PREDICTED: uncharacterized protein si:ch211-93f2.1 [Danio rerio];
TR103061_c16_g41	3.40374	1.23682e-54	--	--	--	--	NA
TR46837_c0_g3	3.35398	3.76372e-54	--	--	--	--	NA
TR171973_c3_g12	7.90278	7.15308e-54	--	--	--	--	PREDICTED: uncharacterized protein LOC101882873 [Danio rerio];PREDICTED: uncharacterized protein LOC101882873 [Danio rerio];PREDICTED: uncharacterized protein LOC101882873 [Danio rerio];novel protein, partial [Danio rerio];PREDICTED: uncharacterized prote
TR33980_c0_g1	3.13754	9.77596e-54	--	--	--	--	NA
TR205336_c11_g24	9.08526	1.23508e-53	--	--	--	--	PREDICTED: verrucotoxin subunit beta-like [Danio rerio];
TR142446_c1_g11	2.53174	2.71493e-53	--	--	--	--	NA
TR54853_c1_g2	3.78068	3.42696e-53	--	--	--	--	NA
TR7321_c0_g9	2.55724	4.35681e-53	--	--	--	--	NA
TR171533_c2_g3	-2.61109	4.53301e-53	K06639|CDC14	--	--	--	PREDICTED: dual specificity protein phosphatase CDC14B isoform X2 [Danio rerio];PREDICTED: dual specificity protein phosphatase CDC14B isoform X1 [Danio rerio];PREDICTED: dual specificity protein phosphatase CDC14B isoform X5 [Poecilia reticulata];Cdc14b
TR127179_c0_g1	3.91355	4.72194e-53	--	--	GO:0006810;GO:0006810;GO:0006810;	GO:0008289;GO:0005215;GO:0008289;GO:0005215;GO:0008289;GO:0005215;	retinol-binding protein 1 [Danio rerio];retinol-binding protein 1 [Danio rerio];retinol-binding protein 1 [Danio rerio];
TR25208_c0_g1	-2.20706	7.55417e-53	K05350|bglB	--	GO:0005975;	GO:0004553;	cytosolic beta-glucosidase [Danio rerio];
TR158609_c2_g19	2.66106	1.2061e-52	--	--	--	--	PREDICTED: uncharacterized protein LOC570738 isoform X2 [Danio rerio];PREDICTED: uncharacterized protein LOC570738 isoform X1 [Danio rerio];PREDICTED: uncharacterized protein LOC570738 isoform X2 [Danio rerio];PREDICTED: uncharacterized protein LOC570738
TR133366_c2_g35	-9.23473	2.51914e-52	--	GO:0005576;GO:0019031;	--	GO:0030246;	ZP2 glycoprotein [Carassius auratus ssp. 'Pingxiang'];
TR146006_c14_g12	2.78613	2.60883e-52	--	--	--	--	NA
TR120176_c0_g1	2.37336	3.28186e-52	--	--	--	--	uncharacterized protein LOC554091 precursor [Danio rerio];
TR173110_c0_g1	2.76323	3.6988e-52	K01623|ALDO	--	GO:0030388;GO:0006096;	GO:0004332;	RecName: Full=Fructose-bisphosphate aldolase C; AltName: Full=Brain-type aldolase [Carassius auratus];
TR63050_c0_g1	3.43703	4.77994e-52	--	--	--	--	NA
TR201669_c0_g1	3.27313	4.9917e-52	--	--	--	--	uncharacterized protein LOC571470 [Danio rerio];
TR193180_c3_g6	-9.21861	7.37793e-52	--	--	--	--	PREDICTED: uncharacterized protein LOC106098986 [Oreochromis niloticus];
TR81754_c0_g1	-3.64685	8.85977e-52	--	--	--	--	NA
TR134222_c0_g2	2.35373	1.04489e-51	--	--	--	--	NA
TR137351_c0_g3	-9.20231	2.16753e-51	--	--	--	--	PREDICTED: uncharacterized protein LOC101883013 [Danio rerio];
TR13457_c0_g1	-2.32217	2.91998e-51	K13485|PRHOXNB, URAD	GO:0005777;	GO:0006144;GO:0019628;GO:0019428;	GO:0016831;	2-oxo-4-hydroxy-4-carboxy-5-ureidoimidazoline decarboxylase [Danio rerio];
TR139073_c0_g1	-5.50841	3.44164e-51	K00869|E2.7.1.36, MVK, mvaK1	GO:0005737;	GO:0016310;GO:0008299;	GO:0004496;GO:0005524;	mevalonate kinase [Danio rerio];
TR108617_c2_g4	-9.18029	9.17985e-51	--	--	--	--	zona pellucida 3 [Gobiocypris rarus];
TR45893_c0_g1	4.5609	9.38638e-51	--	--	--	--	PREDICTED: immediate early response gene 2 protein [Danio rerio];
TR71114_c12_g8	2.18653	1.16672e-50	--	--	--	--	Retrovirus-related Pol polyprotein LINE-1 [Larimichthys crocea];
TR114397_c4_g6	7.79628	1.43373e-50	--	GO:0005622;	GO:0006508;	GO:0004198;	uncharacterized protein LOC559822 [Danio rerio];
TR152165_c1_g1	-2.34945	1.73532e-50	K01296|CPM	--	GO:0006508;	GO:0004181;GO:0008270;	carboxypeptidase M precursor [Danio rerio];
TR19852_c0_g1	2.26499	3.23137e-50	K13619|DDHD1	--	--	--	novel protein similar to vertebrate DDHD domain containing 1 (DDHD1) [Danio rerio];
TR10580_c0_g1	5.0773	3.69326e-50	K06632|WEE1	GO:0005634;	GO:0006468;GO:0009416;GO:0007067;	GO:0004674;GO:0005524;GO:0000287;GO:0004715;	PREDICTED: wee1-like protein kinase [Clupea harengus];
TR40908_c2_g10	5.0773	3.69326e-50	--	--	--	--	NA
TR151880_c0_g1	4.08416	7.58835e-50	--	--	--	--	NA
TR185421_c0_g1	2.1267	1.35872e-49	K06850|SLIT3	GO:0005576;	GO:0030517;	GO:0005509;	PREDICTED: slit homolog 3 protein-like, partial [Stegastes partitus];
TR188861_c0_g1	3.11671	1.66073e-49	--	--	--	--	NA
TR1084_c0_g1	4.27139	3.11107e-49	--	GO:0005576;	GO:0001558;	GO:0005520;	PREDICTED: endothelial cell-specific molecule 1 isoform X1 [Danio rerio];
TR204175_c2_g1	4.27139	3.11107e-49	--	--	--	--	NA
TR12236_c0_g1	2.48209	8.84262e-49	--	--	--	--	PREDICTED: protein FAM104A-like [Danio rerio];
TR201679_c4_g1	5.28171	1.42671e-48	--	--	--	--	NA
TR185175_c4_g11	-3.17473	1.6708e-48	--	--	--	--	NA
TR3867_c1_g47	2.42236	3.09982e-21	--	--	--	--	caspase-3 [Danio rerio]
TR50762_c0_g11	4.13976	3.26699e-48	--	--	--	--	NA
TR207846_c0_g8	8.89193	4.09651e-48	--	--	--	--	NA
TR208669_c14_g33	-2.91931	4.22349e-48	--	--	--	--	PREDICTED: uncharacterized protein LOC105355747 [Oryzias latipes];
TR165952_c0_g1	6.60363	4.98993e-48	--	--	--	--	PREDICTED: nuclear receptor coactivator 7-like isoform X2 [Danio rerio];
TR193318_c4_g1	-2.45416	5.47596e-48	K10162|BAMBI	GO:0005887;	GO:0030168;GO:0030514;GO:0009953;	--	BMP and activin membrane-bound inhibitor homolog precursor [Danio rerio];
TR57411_c0_g1	-3.51087	6.53598e-48	--	--	--	--	NA
TR196315_c1_g1	4.48594	7.05539e-48	--	--	--	--	NA
TR58125_c1_g1	2.93425	7.41799e-48	--	--	GO:0055114;	--	oxidative stress-induced growth inhibitor 1 [Danio rerio];
TR207426_c0_g3	2.52257	1.04903e-47	K09576|FKBP11	GO:0016020;	GO:0006457;GO:0071391;GO:0000413;	GO:0005528;GO:0003755;	peptidyl-prolyl cis-trans isomerase FKBP11 precursor [Danio rerio];
TR26743_c0_g1	2.53646	1.3355e-47	--	--	--	--	PREDICTED: proline-rich transmembrane protein 1-like [Astyanax mexicanus];
TR171678_c0_g5	-5.72016	1.43402e-47	--	--	--	--	PREDICTED: uncharacterized protein LOC105947305 [Xenopus (Silurana) tropicalis];
TR45901_c0_g2	3.25539	1.48442e-47	--	--	--	--	PREDICTED: uncharacterized protein si:dkey-21c1.4 isoform X4 [Danio rerio];PREDICTED: uncharacterized protein si:dkey-21c1.4 isoform X3 [Danio rerio];PREDICTED: uncharacterized protein si:dkey-21c1.4 isoform X4 [Danio rerio];PREDICTED: uncharacterized pro
TR209731_c6_g10	8.86999	1.59053e-47	--	--	--	--	NA
TR161644_c0_g1	4.62344	2.02168e-47	--	--	--	--	NA
TR90899_c0_g1	4.22185	2.63106e-47	--	--	--	--	NA
TR208653_c0_g1	3.77872	2.82418e-47	--	--	--	--	PREDICTED: protein phosphatase PTC7 homolog [Clupea harengus];
TR167322_c0_g1	3.13385	3.9086e-47	--	--	--	--	NA
TR104427_c0_g2	3.36837	7.56911e-47	K08802|SNRK	--	GO:0006468;GO:0060217;	GO:0004674;GO:0005524;	PREDICTED: SNF-related serine/threonine-protein kinase-like [Lepisosteus oculatus];
TR151880_c2_g1	3.84208	7.64229e-47	--	--	--	--	NA
TR96259_c0_g1	6.56318	8.42245e-47	--	--	--	--	NA
TR104449_c6_g1	2.40396	8.58623e-47	K09592|EGLN, HPH	--	--	GO:0016491;	PREDICTED: egl nine homolog 2 [Danio rerio];
TR184940_c0_g3	4.45352	1.11207e-46	--	--	--	--	PREDICTED: zinc finger MIZ domain-containing protein 2 [Corvus cornix cornix];
TR108617_c3_g9	-9.02828	1.23699e-46	--	--	--	--	zona pellucid glycoprotein 3 [Culter alburnus];zona pellucid glycoprotein 3 [Culter alburnus];
TR43972_c1_g8	2.88056	1.50631e-46	K09594|FLCN, BHD	--	--	--	PREDICTED: folliculin isoform X1 [Danio rerio];
TR57736_c0_g1	2.13385	2.27163e-46	K03871|VHL	GO:0005634;	GO:0030947;GO:0030218;GO:0016567;GO:0045765;	--	von Hippel-Lindau disease tumor suppressor [Danio rerio];
TR27264_c5_g1	7.64944	2.51101e-46	--	--	--	--	NA
TR203551_c0_g1	-7.83034	2.51306e-46	--	GO:0005737;GO:0005874;GO:0005634;	--	--	RecName: Full=Mid1-interacting protein 1-B [Danio rerio];
TR55659_c1_g2	2.16401	5.55639e-46	--	--	--	--	NA
TR28533_c10_g1	4.95756	6.17094e-46	--	--	--	--	NA
TR194448_c0_g3	3.67348	8.52355e-46	--	--	--	--	NA
TR15949_c0_g3	2.64064	9.7114e-46	--	--	--	--	NA
TR28366_c1_g2	7.62344	1.30439e-45	--	--	--	--	NA
TR33071_c5_g8	-3.66488	1.57382e-45	K05675|ABCD1, ALD	GO:0016021;	GO:0055085;	GO:0042626;GO:0005524;	ATP-binding cassette sub-family D member 1 [Danio rerio];
TR84237_c0_g1	3.29054	1.96335e-45	K01533|E3.6.3.4, ATP7, copA	GO:0016021;	GO:0046688;GO:0060003;	GO:0005507;GO:0004008;GO:0005524;	copper-transporting ATPase 1 [Danio rerio];
TR102110_c0_g1	6.51451	2.31874e-45	--	--	--	--	LOC559330 protein [Danio rerio];
TR52428_c10_g10	3.12748	2.96686e-45	--	--	--	--	PREDICTED: uncharacterized protein LOC100537969 [Danio rerio];
TR109351_c1_g1	4.40687	5.31858e-45	--	--	GO:0035046;GO:0035046;GO:0035046;	--	PREDICTED: lymphoid-restricted membrane protein isoform X1 [Danio rerio];PREDICTED: lymphoid-restricted membrane protein isoform X1 [Danio rerio];PREDICTED: lymphoid-restricted membrane protein isoform X5 [Danio rerio];
TR145941_c12_g4	-5.3198	8.2625e-45	--	--	--	--	apolipoprotein A-I [Gobiocypris rarus];
TR153050_c1_g6	8.76095	1.09732e-44	--	--	--	--	PREDICTED: uncharacterized protein LOC101884151 [Danio rerio];
TR144205_c4_g7	-2.03733	1.14364e-44	--	--	GO:0006508;	GO:0004181;GO:0008270;	PREDICTED: carboxypeptidase A2 (pancreatic) isoform X1 [Danio rerio];
TR101654_c0_g1	2.61841	1.21383e-44	--	--	--	--	NA
TR124_c9_g2	-2.22582	1.44345e-44	--	--	GO:0009165;GO:0009165;GO:0009165;GO:0009165;GO:0009165;	GO:0004749;GO:0000287;GO:0004749;GO:0000287;GO:0004749;GO:0000287;GO:0004749;GO:0000287;GO:0004749;GO:0000287;	unnamed protein product [Oncorhynchus mykiss];unnamed protein product [Oncorhynchus mykiss];unnamed protein product [Oncorhynchus mykiss];PREDICTED: phosphoribosyl pyrophosphate synthase-associated protein 1 isoform X1 [Stegastes partitus];phosphoribosyl
TR68973_c1_g2	6.47871	2.52115e-44	--	--	--	--	NA
TR100766_c4_g6	2.35666	2.8288e-44	--	--	--	--	NA
TR33308_c0_g1	-8.9261	4.8992e-44	--	--	--	--	histone H2A [Carassius auratus];
TR7117_c0_g1	2.15678	6.06741e-44	--	GO:0005743;	--	--	Zgc:73324 protein [Danio rerio];
TR141451_c0_g1	2.21383	1.10139e-43	K09253|RELB	--	--	--	PREDICTED: transcription factor RelB [Danio rerio];
TR52908_c6_g4	-2.69609	1.35254e-43	--	--	--	--	PREDICTED: stonustoxin subunit beta isoform X2 [Danio rerio];PREDICTED: stonustoxin subunit beta isoform X2 [Danio rerio];PREDICTED: stonustoxin subunit beta isoform X2 [Danio rerio];
TR155437_c0_g1	-3.67449	1.56184e-43	--	--	--	--	PREDICTED: pancreatic progenitor cell differentiation and proliferation factor B-like [Astyanax mexicanus];
TR131056_c0_g1	2.65411	1.71619e-43	--	--	--	--	NA
TR94730_c0_g2	2.57453	1.97983e-43	--	--	--	--	NA
TR153956_c0_g2	8.70627	2.53432e-43	--	--	--	--	PREDICTED: vitellogenin-A2-like [Xenopus (Silurana) tropicalis];
TR31327_c0_g2	3.24011	2.55493e-43	--	--	--	--	PREDICTED: pleckstrin homology-like domain family B member 3 [Clupea harengus];
TR15123_c3_g1	3.28431	2.59152e-43	--	--	--	--	NA
TR37122_c0_g1	-4.04244	3.11076e-43	K13696|ABHD1_3	--	--	GO:0016787;	abhydrolase domain-containing protein 3 [Danio rerio];
TR46249_c28_g28	5.83455	3.74329e-43	--	--	--	--	PREDICTED: GATA zinc finger domain-containing protein 14-like [Maylandia zebra];
TR200416_c0_g1	2.5867	4.08837e-43	--	--	--	--	NA
TR201013_c0_g3	2.13159	4.27301e-43	--	--	--	--	NA
TR172954_c11_g3	2.01541	6.01445e-43	--	--	--	--	NA
TR159156_c0_g1	8.68757	7.24587e-43	--	--	--	--	VtgABII protein [Latimeria menadoensis];
TR157346_c32_g23	-2.66042	7.81361e-43	K00297|metF, MTHFR	--	GO:0035999;GO:0055114;GO:0006555;	GO:0004489;	methylenetetrahydrofolate reductase [Danio rerio];
TR179260_c0_g1	-2.75956	9.92085e-43	--	--	--	--	NA
TR77821_c6_g15	-7.6893	1.34816e-42	--	--	--	--	NA
TR178240_c29_g1	3.65586	1.77231e-42	--	--	--	--	NA
TR131235_c15_g20	4.84958	2.14732e-42	--	--	--	--	PREDICTED: patatin-like phospholipase domain-containing protein 2-like [Astyanax mexicanus];
TR184464_c0_g1	5.80401	2.88078e-42	--	--	--	--	PREDICTED: E3 ubiquitin-protein ligase RNF182-like [Danio rerio];
TR156263_c2_g2	3.02398	1.33318e-72	--	--	GO:0046686;GO:0048593;GO:0009408;GO:0009410;	GO:0005524;	heat shock protein 70 [Gobiocypris rarus];
TR7758_c0_g1	2.27342	5.6734e-42	K15259|PARP7S	--	--	--	TCDD-inducible poly [ADP-ribose] polymerase [Danio rerio];
TR97739_c6_g7	2.94858	6.60931e-42	--	--	--	--	NA
TR34907_c0_g1	2.24647	7.77849e-42	--	--	--	--	NA
TR38820_c2_g1	-8.82325	1.4643e-41	--	--	--	--	NA
TR29957_c3_g2	3.00091	2.32419e-41	--	--	--	--	NA
TR61577_c0_g1	2.01911	2.37945e-41	--	GO:0016021;	--	--	RecName: Full=Transmembrane protein 120B;
TR171102_c0_g1	-3.55385	2.92156e-41	--	--	--	--	apolipoprotein C Ia [Cyprinus carpio];
TR33885_c0_g1	-4.08075	3.03785e-41	--	--	--	--	PREDICTED: sterile alpha motif domain-containing protein 9-like isoform X3 [Astyanax mexicanus];
TR21990_c0_g1	3.23141	3.34563e-41	--	--	--	--	NA
TR115286_c0_g1	5.35778	3.67114e-41	--	--	--	--	NA
TR210786_c20_g50	3.02908	4.31391e-41	--	--	--	--	NA
TR94080_c23_g24	2.2263	8.08941e-41	K05665|ABCC1	GO:0016021;GO:0016021;GO:0016021;GO:0016021;	GO:0055085;GO:0006200;GO:0055085;GO:0006200;GO:0055085;GO:0006200;GO:0055085;GO:0006200;	GO:0042626;GO:0005524;GO:0042626;GO:0005524;GO:0042626;GO:0005524;GO:0042626;GO:0005524;	PREDICTED: multidrug resistance-associated protein 1 [Danio rerio];PREDICTED: multidrug resistance-associated protein 1 [Danio rerio];PREDICTED: multidrug resistance-associated protein 1-like [Danio rerio];PREDICTED: multidrug resistance-associated protei
TR100064_c0_g3	8.59697	1.02886e-40	--	--	--	--	NA
TR188207_c3_g1	7.43454	1.05394e-40	--	--	GO:0002376;	--	MHC class I antigen [Ctenopharyngodon idella];
TR9364_c0_g1	2.82608	1.71744e-40	--	GO:0005737;GO:0005576;	GO:0008285;GO:0001558;GO:0001666;	GO:0031995;GO:0031994;	insulin-like growth factor-binding protein 1a [Ctenopharyngodon idella];
TR29037_c0_g2	4.58162	2.8994e-40	--	--	--	--	PREDICTED: dual specificity protein phosphatase 8-like [Danio rerio];
TR145790_c1_g1	3.92246	2.93019e-40	--	--	--	--	NA
TR198541_c5_g10	-3.0813	3.30778e-40	--	--	--	--	ORF1-encoded protein [Danio rerio];ORF1-encoded protein [Danio rerio];ORF1-encoded protein [Danio rerio];
TR189088_c1_g1	4.26461	3.46182e-40	--	--	--	--	PREDICTED: uncharacterized protein LOC569265 isoform X1 [Danio rerio];PREDICTED: uncharacterized protein LOC569265 isoform X1 [Danio rerio];PREDICTED: uncharacterized protein LOC569265 isoform X1 [Danio rerio];
TR105571_c0_g1	2.31457	3.77843e-40	--	--	--	--	PREDICTED: probable cation-transporting ATPase 13A3 isoform X2 [Danio rerio];PREDICTED: probable cation-transporting ATPase 13A3 isoform X1 [Danio rerio];
TR162636_c9_g56	5.72473	4.84009e-40	--	--	--	--	NA
TR110909_c0_g1	7.40433	5.78873e-40	--	--	--	--	NA
TR205683_c0_g1	-5.87674	7.19447e-40	--	--	GO:0042742;	--	liver-expressed antimicrobial peptide 2 [Megalobrama amblycephala];
TR58039_c0_g1	2.29505	7.24332e-40	K00913|ITPK1	--	--	--	PREDICTED: inositol-tetrakisphosphate 1-kinase [Danio rerio];
TR103984_c2_g1	2.36564	7.54537e-40	--	--	--	--	LOC402864 protein, partial [Danio rerio];PREDICTED: UV-stimulated scaffold protein A isoform X2 [Danio rerio];RecName: Full=UV-stimulated scaffold protein A;
TR43972_c1_g9	3.19504	8.49459e-40	K09594|FLCN, BHD	--	--	--	PREDICTED: folliculin isoform X1 [Danio rerio];
TR10967_c14_g1	-7.57577	8.49459e-40	--	--	--	--	uncharacterized protein LOC799298 precursor [Danio rerio];
TR3555_c4_g10	7.39667	8.85114e-40	--	--	--	--	NA
TR155090_c1_g1	4.75697	1.51167e-39	--	--	--	--	NA
TR184940_c5_g2	4.55829	1.51275e-39	--	--	--	--	uncharacterized protein C16orf52 homolog precursor [Danio rerio];
TR50575_c1_g1	4.55829	1.51275e-39	--	--	--	--	NA
TR80151_c0_g1	4.55829	1.51275e-39	--	--	--	--	PREDICTED: mid1-interacting protein 1-B-like [Astyanax mexicanus];
TR178377_c0_g1	6.30151	1.64081e-39	--	--	--	--	NA
TR173862_c0_g1	2.47055	1.91402e-39	--	--	--	--	NA
TR127467_c0_g1	-8.72777	2.22495e-39	--	--	--	--	NA
TR120273_c3_g1	2.60458	2.28976e-39	--	--	--	--	NA
TR172554_c2_g12	2.09886	2.47679e-39	--	--	--	--	NA
TR171751_c4_g6	4.2344	3.16606e-39	--	--	--	--	NA
TR169206_c0_g1	8.52858	3.69811e-39	--	--	--	--	NA
TR32688_c0_g2	2.08416	4.30783e-39	--	--	--	--	PREDICTED: folliculin-interacting protein 1-like isoform X1 [Astyanax mexicanus];
TR12927_c4_g2	3.43371	4.33305e-39	--	--	--	--	PREDICTED: vitamin K-dependent protein S-like [Astyanax mexicanus];
TR17811_c1_g3	4.54252	4.52252e-39	--	--	--	--	NA
TR160395_c1_g1	2.61896	4.68462e-39	--	--	--	--	PREDICTED: XK-related protein 8-like isoform X1 [Danio rerio];PREDICTED: XK-related protein 8-like isoform X1 [Danio rerio];
TR92821_c4_g1	6.27671	7.04691e-39	--	--	--	--	NA
TR201133_c0_g1	-7.53296	8.64871e-39	K02739|PSMB7	GO:0005737;GO:0005839;GO:0005634;	GO:0051603;	GO:0004298;	PREDICTED: proteasome subunit beta type-7-like [Esox lucius];
TR194972_c4_g8	-2.36161	9.65729e-39	--	--	--	--	NA
TR76588_c0_g1	5.67497	1.05755e-38	--	--	--	--	NA
TR69519_c0_g7	-2.88424	1.31907e-38	--	--	--	--	PREDICTED: interferon-related developmental regulator 2 isoform X1 [Danio rerio];
TR124_c9_g3	3.77827	1.58476e-38	--	--	--	--	PREDICTED: cold shock domain-containing protein C2-like [Lepisosteus oculatus];
TR29240_c0_g2	2.46657	1.76059e-38	K15120|SLC25A43	GO:0005743;GO:0016021;	GO:0055085;	--	solute carrier family 25 member 43 [Danio rerio];
TR57800_c0_g1	2.77699	1.78858e-38	K10305|FBXO25_32	--	--	--	F-box only protein 32 [Danio rerio];F-box only protein 32 [Danio rerio];F-box only protein 32 [Danio rerio];F-box only protein 32 [Danio rerio];
TR180423_c0_g1	2.67097	2.40015e-38	--	--	--	--	NA
TR86644_c3_g2	5.25147	3.65247e-38	--	--	--	--	unnamed protein product [Oncorhynchus mykiss];
TR56361_c2_g1	-2.28345	3.76877e-38	--	GO:0005634;GO:0005634;GO:0005634;	GO:0006355;GO:0014032;GO:0006355;GO:0014032;GO:0006355;GO:0014032;	GO:0046983;GO:0003700;GO:0046983;GO:0003700;GO:0046983;GO:0003700;	PREDICTED: myelocytomatosis oncogene homolog isoform X1 [Danio rerio];PREDICTED: myelocytomatosis oncogene homolog isoform X1 [Danio rerio];PREDICTED: myelocytomatosis oncogene homolog isoform X1 [Danio rerio];
TR22157_c0_g1	-3.26371	3.79088e-38	K06580|SLC42A, RHAG, RHBG, RHCG	GO:0016020;GO:0016021;	GO:0015840;GO:0015696;GO:0015840;GO:0015696;	GO:0008519;	rhesus blood group-associated glycoprotein A-like protein [Cyprinus carpio];PREDICTED: ammonium transporter Rh type A isoform X1 [Danio rerio];
TR183565_c0_g1	-2.44742	5.87671e-38	K11650|SMARCD	--	--	--	PREDICTED: uncharacterized protein LOC102072161 [Zonotrichia albicollis];SWI/SNF-related matrix-associated actin-dependent regulator of chromatin subfamily D member 1 [Larimichthys crocea];PREDICTED: SWI/SNF-related matrix-associated actin-dependent regul
TR208807_c6_g3	7.31782	6.42012e-38	--	--	--	--	NA
TR3000_c1_g1	8.47144	6.73122e-38	--	GO:0005576;	--	GO:0005125;	CCL4 [Ctenopharyngodon idella];
TR84555_c0_g1	-3.57825	8.40794e-38	--	--	--	--	NA
TR155796_c0_g1	8.46413	9.69053e-38	--	--	--	--	NA
TR59275_c0_g1	2.70558	9.79568e-38	--	--	--	--	NA
TR165611_c2_g4	2.38005	1.11235e-37	--	--	--	--	NA
TR48970_c0_g1	3.39326	1.14904e-37	--	--	--	--	NA
TR99842_c0_g2	-2.30992	1.28404e-37	--	--	--	--	NA
TR84513_c0_g1	-2.66042	1.45254e-37	--	--	--	--	PREDICTED: nuclear receptor-interacting protein 1 [Danio rerio];
TR135956_c4_g5	-8.64173	1.66481e-37	--	--	--	--	NA
TR111215_c0_g1	-2.33047	2.41259e-37	--	--	--	--	NA
TR113350_c1_g25	2.14295	2.42478e-37	--	--	--	--	NA
TR5862_c0_g1	3.65678	2.7717e-37	K06087|CLDN	--	--	--	PREDICTED: S-arrestin-like [Clupea harengus];
TR16056_c0_g1	5.21712	3.08211e-37	K09032|ATF3, LRF1	GO:0005634;	GO:0009615;GO:0006355;	GO:0003700;GO:0043565;	cyclic AMP-dependent transcription factor ATF-3 [Danio rerio];
TR156263_c2_g1	-2.18241	3.09787e-37	K03283|HSPA1_8	--	GO:0006950;GO:0006950;	GO:0005524;GO:0005524;	heat shock cognate 70 kDa protein [Pimephales promelas];PREDICTED: heat shock cognate 71 kDa protein [Oreochromis niloticus];
TR127467_c1_g2	-8.62552	3.66758e-37	K01358|clpP, CLPP	--	--	GO:0016787;	PREDICTED: putative ATP-dependent Clp protease proteolytic subunit, mitochondrial [Pseudopodoces humilis];
TR193144_c11_g27	-4.30088	3.74334e-37	--	--	--	--	NA
TR189190_c0_g1	4.47767	3.74499e-37	--	--	--	--	NA
TR99392_c8_g16	6.19963	5.80366e-37	--	--	--	--	NA
TR26373_c0_g2	-7.45254	5.92247e-37	K06051|DLL	GO:0016021;GO:0048471;GO:0005886;GO:0016021;GO:0048471;GO:0005886;	GO:0048514;GO:0001757;GO:0030901;GO:0060218;GO:0007219;GO:0021536;GO:0048666;GO:0048514;GO:0001757;GO:0030901;GO:0060218;GO:0007219;GO:0021536;GO:0048666;	GO:0005509;GO:0042802;GO:0030165;GO:0005509;GO:0042802;GO:0030165;	DeltaC [Danio rerio];DeltaC [Danio rerio];
TR94038_c5_g5	-7.45254	5.92247e-37	--	GO:0005576;	GO:0071391;	--	complement C3-Q2 [Cyprinus carpio];
TR107024_c0_g1	2.07557	1.02786e-36	--	GO:0016020;	--	--	transmembrane protein 41A-A precursor [Danio rerio];
TR209729_c23_g46	4.658	1.08149e-36	--	--	--	--	PREDICTED: CD48 antigen [Danio rerio];
TR54462_c0_g1	2.28066	1.16178e-36	--	GO:0005789;GO:0016021;	GO:0008654;	--	serine incorporator 5 [Danio rerio];
TR162636_c9_g4	8.41194	1.25044e-36	--	--	--	--	NA
TR101015_c0_g5	-6.34774	1.43598e-36	--	--	--	--	PREDICTED: nascent polypeptide-associated complex subunit alpha, muscle-specific form-like [Picoides pubescens];
TR127345_c0_g1	2.64944	1.68994e-36	--	--	--	--	NA
TR71468_c14_g34	3.41996	1.70376e-36	--	--	--	--	NA
TR69694_c0_g2	4.64944	1.86761e-36	K05858|PLCB	--	--	--	PREDICTED: 1-phosphatidylinositol 4,5-bisphosphate phosphodiesterase beta-2 isoform X1 [Xenopus (Silurana) tropicalis];PREDICTED: 1-phosphatidylinositol 4,5-bisphosphate phosphodiesterase beta-2 isoform X1 [Xenopus (Silurana) tropicalis];PREDICTED: 1-phos
TR41598_c0_g1	-2.30933	2.0162e-36	K15701|RNF130, GOLIATH	--	--	GO:0008270;GO:0008270;	E3 ubiquitin-protein ligase RNF130 [Danio rerio];E3 ubiquitin-protein ligase RNF130 [Danio rerio];
TR83248_c3_g7	8.39667	2.6034e-36	K06638|MAD1L	--	GO:0007094;	--	MAD1 mitotic arrest deficient-like 1 [Danio rerio];
TR133351_c0_g1	5.18193	2.60512e-36	--	--	--	--	NA
TR125280_c0_g8	-8.58418	2.66594e-36	--	GO:0005615;GO:0005615;GO:0005615;GO:0005615;GO:0005615;GO:0005615;GO:0005615;	GO:0001889;GO:0001889;GO:0001889;GO:0001889;GO:0001889;GO:0001889;GO:0001889;	GO:0004866;GO:0004866;GO:0004866;GO:0004866;GO:0004866;GO:0004866;GO:0004866;	PREDICTED: alpha-2-macroglobulin [Danio rerio];alpha-2-macroglobulin-like precursor [Danio rerio];alpha-2-macroglobulin [Ctenopharyngodon idella];alpha-2-macroglobulin-like precursor [Danio rerio];alpha-2-macroglobulin-like precursor [Danio rerio];PREDICT
TR194580_c0_g3	-4.78241	3.31139e-36	--	--	--	--	microsomal glutathione S-transferase 3 [Danio rerio];
TR25655_c0_g1	6.16401	4.15118e-36	K01697|E4.2.1.22, CBS	GO:0005737;GO:0005737;GO:0005737;	GO:0019343;GO:0006535;GO:0019343;GO:0006535;GO:0019343;GO:0006535;	GO:0030554;GO:0004122;GO:0030554;GO:0004122;GO:0030554;GO:0004122;	cystathionine-beta-synthase b [Danio rerio];cystathionine-beta-synthase b [Danio rerio];cystathionine-beta-synthase b [Danio rerio];
TR126049_c0_g1	-2.50369	4.84347e-36	--	--	--	--	PREDICTED: GTPase IMAP family member 4 [Danio rerio];
TR3643_c0_g1	-2.26121	4.87756e-36	K03927|CES2	--	--	--	PREDICTED: uncharacterized protein si:ch211-93f2.1 [Danio rerio];
TR187144_c0_g1	2.61096	6.22298e-36	K10705|GAPDHS	GO:0005737;	GO:0006096;GO:0055114;	GO:0051287;GO:0050661;GO:0004365;	glyceraldehyde-3-phosphate dehydrogenase [Ctenopharyngodon idella];
TR192666_c0_g1	7.22579	7.52706e-36	--	--	--	--	NA
TR14715_c23_g17	8.37346	7.88054e-36	--	--	--	--	NA
TR133366_c2_g37	-8.5588	8.86046e-36	--	GO:0005576;GO:0019031;	--	--	zona pellucida glycoprotein 2.2 [Gobiocypris rarus];
TR10966_c3_g12	4.86	1.01614e-35	--	--	--	--	NA
TR45619_c3_g20	-3.7256	1.47701e-35	--	--	--	--	PREDICTED: uncharacterized protein LOC101884915 [Danio rerio];PREDICTED: uncharacterized protein LOC101884915 [Danio rerio];PREDICTED: diacylglycerol kinase eta-like [Pundamilia nyererei];
TR90056_c0_g5	2.81784	1.66887e-35	--	--	--	--	NA
TR14952_c1_g1	-2.72325	1.77769e-35	--	--	--	GO:0097159;GO:0004386;GO:1901363;	helicase POLQ-like [Danio rerio];
TR52859_c4_g1	2.29665	1.93597e-35	K07187|IRS2	--	--	--	PREDICTED: insulin receptor substrate 2 [Danio rerio];
TR177484_c0_g10	-8.54162	1.97525e-35	--	--	--	--	PREDICTED: uncharacterized protein si:ch73-7i4.2 [Danio rerio];PREDICTED: uncharacterized protein si:ch73-7i4.2 [Danio rerio];
TR131281_c0_g1	3.67302	3.64113e-35	K09592|EGLN, HPH	--	--	GO:0046872;GO:0016705;	PREDICTED: egl nine homolog 1 isoform X1 [Danio rerio];
TR168280_c1_g1	-2.42801	4.25127e-35	--	--	--	--	unconventional prefoldin RPB5 interactor 1 [Danio rerio];
TR171783_c0_g1	7.19081	4.33212e-35	--	--	--	--	NA
TR164861_c0_g1	3.442	4.38299e-35	--	--	--	--	NA
TR74691_c0_g1	2.49961	4.87606e-35	--	--	--	--	NA
TR17962_c5_g9	2.20198	4.88681e-35	--	--	--	--	PREDICTED: TSC22 domain family protein 1 [Notothenia coriiceps];PREDICTED: TSC22 domain family protein 1-like isoform X1 [Clupea harengus];PREDICTED: TSC22 domain family protein 1-like [Poecilia reticulata];PREDICTED: TSC22 domain family protein 1 isoform
TR189205_c6_g1	-4.54039	4.94622e-35	K15116|SLC25A33_36, RIM2	GO:0005743;GO:0016021;	GO:0055085;	--	solute carrier family 25 member 36-A [Danio rerio];
TR194839_c13_g9	7.18193	6.70759e-35	--	--	--	--	NA
TR203389_c3_g2	2.03351	9.07666e-35	--	--	--	--	interleukin 23 receptor X1 [Ctenopharyngodon idella];interleukin 23 receptor X2 [Ctenopharyngodon idella];interleukin 23 receptor X1 [Ctenopharyngodon idella];
TR92291_c5_g2	4.39228	9.4406e-35	--	--	--	--	NA
TR131324_c6_g1	4.22579	1.05797e-34	--	--	--	--	NA
TR108617_c3_g38	-8.49777	1.47854e-34	--	--	--	--	zona pellucid glycoprotein 3 [Culter alburnus];
TR31848_c0_g1	-8.49777	1.47854e-34	--	--	--	--	F-box and leucine-rich repeat protein 19 [Xenopus laevis] ;
TR24632_c0_g1	2.00778	1.65416e-34	--	--	--	--	NA
TR46184_c0_g1	3.74094	1.72648e-34	K01639|E4.1.3.3, nanA, NPL	GO:0005737;GO:0005737;GO:0005737;	GO:0019262;GO:0005975;GO:0019262;GO:0005975;GO:0019262;GO:0005975;	GO:0008747;GO:0008747;GO:0008747;	Npl protein [Danio rerio];Npl protein [Danio rerio];N-acetylneuraminate lyase [Danio rerio];
TR25521_c1_g8	-2.3481	1.89671e-34	K04696|SOCS3, CIS3	--	GO:0035556;GO:0060042;GO:0016567;	--	suppressor of cytokine signaling 3b [Danio rerio];
TR141801_c2_g1	-2.24812	2.19511e-34	K14609|SLC19A1, RFC1	--	GO:0006810;	--	PREDICTED: folate transporter 1 [Danio rerio];
TR108945_c0_g1	8.30151	2.22527e-34	--	--	--	--	PREDICTED: uncharacterized protein LOC102800309 [Neolamprologus brichardi];PREDICTED: uncharacterized protein LOC102800309 [Neolamprologus brichardi];Probable E3 ubiquitin-protein ligase RNF144A-A [Salmo salar];
TR196654_c9_g1	3.41951	2.24397e-34	K00757|E2.4.2.3, udp	--	--	--	uridine phosphorylase 2 [Hypophthalmichthys nobilis];
TR29182_c0_g1	7.15497	2.49357e-34	--	--	GO:0043009;GO:0043154;GO:0043066;	--	myeloid cell leukemia 1b [Danio rerio];
TR70527_c0_g1	-3.76126	4.21673e-34	K00222|E1.3.1.70, TM7SF2, ERG24	GO:0016020;GO:0016020;	GO:0055114;GO:0055114;	GO:0016628;GO:0016628;	delta(14)-sterol reductase [Danio rerio];delta(14)-sterol reductase [Danio rerio];
TR29348_c1_g5	2.7186	4.34098e-34	--	GO:0005622;GO:0016020;GO:0016020;GO:0016020;	GO:0006184;GO:0006184;GO:0006184;	GO:0008270;GO:0003924;GO:0005525;GO:0046872;GO:0003924;GO:0005525;GO:0046872;GO:0003924;GO:0005525;	PREDICTED: immunity-related GTPase family, f1 isoform X1 [Danio rerio];PREDICTED: immunity-related GTPase family, f1 isoform X1 [Danio rerio];PREDICTED: immunity-related GTPase family, f1 isoform X1 [Danio rerio];
TR76097_c0_g1	-8.4708	4.97401e-34	--	--	--	--	PREDICTED: prostasin-like, partial [Poecilia formosa];
TR152408_c1_g1	7.1367	6.02605e-34	K02740|PSMB8, LMP7	GO:0005737;GO:0005839;GO:0005634;	GO:0051603;	GO:0004298;	proteasome subunit beta type-8 [Danio rerio];
TR87768_c0_g3	3.47435	6.45621e-34	K11859|TNFAIP3, A20	--	--	GO:0008270;GO:0003677;	PREDICTED: tumor necrosis factor alpha-induced protein 3 [Danio rerio];
TR81045_c2_g1	3.22351	6.65964e-34	--	--	--	--	NA
TR106767_c0_g1	4.78694	7.95381e-34	--	--	--	--	NA
TR192188_c0_g2	-8.44332	1.68468e-33	--	--	--	--	NA
TR5460_c3_g1	3.91247	2.18936e-33	--	--	--	--	NA
TR190718_c1_g1	2.37922	2.20827e-33	K17310|SAA	GO:0005576;	GO:0009617;	--	serum amyloid A protein [Cyprinus carpio];
TR108689_c5_g1	2.72709	2.40953e-33	--	--	--	--	uncharacterized protein LOC678582 [Danio rerio];
TR111672_c0_g1	-7.27686	3.18372e-33	K03231|EEF1A	GO:0005853;GO:0005886;	GO:0043066;GO:0006414;GO:0006184;	GO:0019901;GO:0003746;GO:0005525;GO:0003924;	PREDICTED: elongation factor 1-alpha 1 [Alligator sinensis];
TR137576_c1_g1	7.09947	3.52831e-33	--	--	--	--	NA
TR90078_c10_g1	-5.60638	3.67413e-33	--	--	GO:0016567;GO:0035556;	--	cytokine inducible SH2-containing protein B [Danio rerio];
TR13372_c0_g8	-8.4247	3.80395e-33	--	--	--	--	zona pellucida 3 [Gobiocypris rarus];
TR141963_c1_g4	-8.4247	3.80395e-33	--	--	--	--	NA
TR185826_c0_g1	-3.0728	4.03233e-33	K14565|NOP58	--	--	--	Nop58 protein [Danio rerio];
TR200743_c0_g1	3.60107	5.14956e-33	--	--	--	--	NA
TR86322_c4_g13	2.55744	5.21403e-33	K00826|E2.6.1.42, ilvE	--	GO:0009082;	GO:0052654;GO:0052655;GO:0052656;	PREDICTED: branched-chain-amino-acid aminotransferase, cytosolic isoform X2 [Danio rerio];
TR195220_c0_g1	-2.39058	5.67183e-33	--	--	--	--	PREDICTED: solute carrier organic anion transporter family member 1C1-like [Danio rerio];PREDICTED: solute carrier organic anion transporter family member 1C1-like [Danio rerio];PREDICTED: solute carrier organic anion transporter family member 1C1 [Esox l
TR11753_c0_g2	-8.41531	5.72488e-33	--	--	--	--	NA
TR55756_c15_g63	2.71443	6.68888e-33	--	--	--	--	NA
TR29809_c0_g2	3.68338	8.21081e-33	--	--	GO:0009617;	--	complement factor B/C2A [Hypophthalmichthys nobilis];
TR11124_c13_g35	-7.25595	8.35015e-33	--	--	--	--	PREDICTED: uncharacterized protein LOC101883013 [Danio rerio];
TR191317_c0_g2	7.08049	8.5396e-33	--	--	--	--	NA
TR108689_c4_g6	3.88648	1.15066e-32	--	--	--	--	NA
TR32251_c2_g11	2.51897	1.82115e-32	--	--	--	--	NA
TR153421_c0_g1	3.66651	2.47313e-32	--	--	--	--	NA
TR21191_c1_g7	3.66651	2.47313e-32	K05619|TGM1	--	GO:0018149;GO:0018149;	GO:0046872;GO:0003810;GO:0046872;GO:0003810;	PREDICTED: protein-glutamine gamma-glutamyltransferase K [Danio rerio];PREDICTED: protein-glutamine gamma-glutamyltransferase K [Danio rerio];
TR205639_c5_g1	2.29884	2.61332e-32	K05096|FLT1, VEGFR1	GO:0005887;	GO:0006468;GO:0008016;GO:0001570;GO:0048010;GO:0002040;	GO:0005524;GO:0005021;	receptor tyrosine kinase Flt1b [Danio rerio];
TR201053_c0_g1	3.57627	2.67118e-32	--	--	--	--	NA
TR140831_c0_g1	-3.00591	2.80649e-32	--	GO:0005737;	GO:0017183;	--	diphthamide biosynthesis protein 2 [Danio rerio];
TR108617_c3_g50	-8.35759	6.76687e-32	--	--	--	--	zona pellucid glycoprotein 3 [Culter alburnus];
TR27264_c7_g4	7.03191	7.95895e-32	--	--	--	--	NA
TR88664_c2_g1	2.62424	9.45916e-32	--	--	--	--	NA
TR47506_c5_g1	2.57078	1.00439e-31	--	--	GO:0008152;	GO:0008168;	PREDICTED: phosphoethanolamine N-methyltransferase 3-like isoform X3 [Cynoglossus semilaevis];
TR79434_c1_g1	3.85107	1.06036e-31	K08041|ADCY1	GO:0016021;	GO:0035556;GO:0009190;GO:0016199;GO:0031290;	GO:0004016;GO:0000166;	adenylate cyclase type 1 [Danio rerio];
TR29083_c0_g1	-2.6138	1.51377e-31	--	--	--	--	PREDICTED: TBC1 domain family member 2B isoform X1 [Danio rerio];PREDICTED: TBC1 domain family member 2B isoform X2 [Danio rerio];
TR9902_c0_g1	-8.33783	1.54348e-31	--	--	--	--	NA
TR180043_c0_g2	2.66925	2.35843e-31	--	--	--	--	family with sequence similarity 60, member A [Danio rerio];
TR31421_c18_g1	5.95061	2.39251e-31	--	--	--	--	PREDICTED: peptidyl-prolyl cis-trans isomerase FKBP5-like [Astyanax mexicanus];
TR136324_c1_g1	2.13892	2.40885e-31	--	--	--	--	NA
TR59365_c0_g13	-3.57938	2.74435e-31	--	--	--	--	NA
TR168945_c5_g7	-2.41572	2.76185e-31	--	--	--	--	gag-like protein [Danio rerio];
TR46249_c28_g161	2.16401	2.99029e-31	--	--	--	--	PREDICTED: uncharacterized protein LOC100332737 [Danio rerio];
TR153607_c2_g8	-2.76596	3.28866e-31	--	--	--	--	NA
TR50762_c0_g9	2.4829	3.51626e-31	--	--	--	--	NA
TR52462_c0_g2	-3.49895	3.71553e-31	K07419|CYP2R1	--	--	--	LOC563369 protein [Danio rerio];LOC563369 protein [Danio rerio];
TR123502_c0_g1	-7.16914	4.10519e-31	--	--	--	--	Zp3b protein [Danio rerio];
TR158356_c0_g28	8.12748	4.2872e-31	--	--	--	--	NA
TR127276_c0_g1	4.09001	4.31511e-31	--	--	GO:0055114;	GO:0020037;GO:0016705;GO:0004497;GO:0005506;	unnamed protein product, partial [Tetraodon nigroviridis];
TR78464_c0_g1	2.45755	4.43993e-31	K06087|CLDN	GO:0016021;GO:0005923;GO:0005886;	GO:0061028;	GO:0005198;	claudin 5 [Danio rerio];
TR137233_c2_g4	3.37814	4.4799e-31	--	--	--	--	NA
TR27176_c0_g1	2.71881	5.73665e-31	--	--	--	--	NA
TR133366_c2_g3	-7.15792	6.70146e-31	--	GO:0005576;GO:0019031;	--	GO:0030246;	zona pellucida glycoprotein 2.1 [Gobiocypris rarus];
TR66404_c0_g1	-2.47985	8.65578e-31	K08702|NR2F5, SVP46	GO:0005634;GO:0005634;GO:0005634;	GO:0043401;GO:0006355;GO:0007601;GO:0032526;GO:0043401;GO:0006355;GO:0007601;GO:0032526;GO:0043401;GO:0006355;GO:0007601;GO:0032526;	GO:0008270;GO:0043565;GO:0003707;GO:0004879;GO:0008270;GO:0043565;GO:0003707;GO:0004879;GO:0008270;GO:0043565;GO:0003707;GO:0004879;	nuclear receptor subfamily 2 group F member 5 [Danio rerio];nuclear receptor subfamily 2 group F member 5 [Danio rerio];unnamed protein product [Oncorhynchus mykiss];
TR189205_c8_g17	-3.56002	9.35549e-31	--	--	--	--	NA
TR209287_c2_g1	-4.06481	1.05163e-30	--	--	--	--	PREDICTED: extended synaptotagmin-2 isoform X1 [Danio rerio];PREDICTED: extended synaptotagmin-2-A-like, partial [Danio rerio];PREDICTED: extended synaptotagmin-2 isoform X2 [Danio rerio];PREDICTED: extended synaptotagmin-2 isoform X3 [Danio rerio];
TR52573_c0_g1	-2.72016	1.11578e-30	--	--	GO:0032012;	GO:0005543;GO:0005086;	PREDICTED: cytohesin-3-like, partial [Danio rerio];
TR94657_c0_g1	8.09947	1.35866e-30	--	--	--	--	PREDICTED: uncharacterized protein LOC101885994 [Danio rerio];
TR161510_c1_g1	5.33394	1.57324e-30	--	--	--	--	NA
TR170978_c1_g1	2.1041	1.66772e-30	--	--	--	--	arrestin domain containing 3b [Danio rerio];
TR188404_c0_g1	-5.08865	1.67706e-30	--	--	--	--	PREDICTED: complement C1q-like protein 2 [Danio rerio];
TR166206_c1_g1	4.94011	1.83022e-30	--	--	--	--	PREDICTED: uncharacterized protein si:rp71-80o10.4 [Danio rerio];PREDICTED: uncharacterized protein si:rp71-80o10.4 [Danio rerio];
TR203783_c0_g1	2.02917	1.8652e-30	--	GO:0005622;	GO:0001525;GO:0006468;GO:0048844;GO:0048845;GO:0001946;GO:0000165;	GO:0004707;	PDZ domain-containing protein GIPC1 [Danio rerio];
TR133366_c2_g7	-8.27686	1.86985e-30	--	GO:0005576;GO:0019031;	--	GO:0030246;	zona pellucida glycoprotein 2.2 [Gobiocypris rarus];
TR93443_c3_g2	4.06125	2.28163e-30	--	--	--	--	PREDICTED: carbonic anhydrase 5A, mitochondrial isoform X1 [Danio rerio];
TR195174_c0_g1	2.19693	2.83938e-30	--	--	--	--	NA
TR163882_c0_g1	-5.07678	3.06014e-30	--	GO:0005886;GO:0016021;	GO:0042462;GO:0007218;	GO:0004930;	PREDICTED: G-protein coupled receptor 98 isoform X1 [Danio rerio];
TR121072_c0_g3	8.0709	4.33072e-30	--	--	--	--	PREDICTED: uncharacterized protein LOC102079724 [Oreochromis niloticus];PREDICTED: putative nuclease HARBI1 [Fundulus heteroclitus];
TR4825_c0_g2	2.54252	6.8145e-30	--	--	--	--	NA
TR162388_c0_g1	-3.60722	7.95426e-30	K05474|TNFSF12, TWEAK	GO:0016020;GO:0005615;GO:0016020;GO:0005615;	GO:0006955;GO:0006955;	GO:0005125;GO:0005164;GO:0005125;GO:0005164;	tumor necrosis factor superfamily member 12 [Ctenopharyngodon idella];tumor necrosis factor superfamily member 12 [Ctenopharyngodon idella];
TR6829_c0_g1	5.87551	8.22983e-30	--	--	--	--	Cisplatin resistance-associated overexpressed protein [Salmo salar];
TR210545_c3_g15	3.77754	8.85391e-30	--	--	--	--	NA
TR123761_c0_g1	8.05154	9.4008e-30	--	--	--	--	NA
TR72105_c6_g38	-8.23473	1.00337e-29	--	--	--	--	NA
TR168887_c1_g1	-2.30196	1.0138e-29	--	--	--	--	NA
TR202255_c0_g1	2.85703	1.01991e-29	--	--	--	--	PREDICTED: TBC1 domain family member 4 isoform X3 [Danio rerio];PREDICTED: TBC1 domain family member 4 isoform X3 [Danio rerio];
TR172499_c8_g25	2.0427	1.34299e-29	--	--	--	--	ORF2-encoded protein [Danio rerio];ORF2-encoded protein [Danio rerio];ORF2-encoded protein [Danio rerio];
TR75365_c2_g1	5.86445	1.36068e-29	--	--	--	--	NA
TR161205_c0_g2	2.64255	1.64929e-29	--	--	--	--	Zgc:153317 protein [Danio rerio];
TR17316_c0_g1	2.39052	1.66313e-29	--	--	--	--	NA
TR124459_c1_g10	4.59697	2.64397e-29	--	--	--	--	Zgc:158431 [Danio rerio];
TR46164_c0_g1	-3.58676	2.70431e-29	K10509|ZBTB37	GO:0005634;	--	GO:0046872;GO:0003676;	zinc finger and BTB domain-containing protein 37 [Danio rerio];
TR98782_c2_g1	3.06989	2.96326e-29	K00016|LDH, ldh	GO:0005737;	GO:0044262;GO:0006096;GO:0001666;GO:0055114;	GO:0004459;	L-lactate dehydrogenase A chain [Danio rerio];
TR114887_c7_g3	8.02199	3.00736e-29	--	--	--	--	NA
TR166766_c0_g1	2.18088	3.9897e-29	--	--	--	--	sodium bicarbonate cotransporter [Tribolodon hakonensis];
TR11885_c0_g1	6.88648	4.35695e-29	K04976|TRPM1	--	--	--	transient receptor potential melastatin 1b [Danio rerio];transient receptor potential melastatin 1b [Danio rerio];
TR34004_c5_g1	8.01201	4.44309e-29	--	--	--	--	NA
TR178511_c7_g1	4.58624	4.5731e-29	--	--	--	--	NA
TR183247_c3_g2	4.16401	5.57077e-29	--	GO:0005622;GO:0005622;	GO:0051056;GO:0051056;	GO:0005096;GO:0005096;	novel protein similar to vertebrate DAB2 interacting protein (DAB2IP) [Danio rerio];novel protein similar to vertebrate DAB2 interacting protein (DAB2IP) [Danio rerio];
TR65415_c4_g1	-3.2264	5.62912e-29	--	--	--	--	NA
TR14052_c0_g1	-2.46535	6.98468e-29	--	GO:0000786;GO:0005634;	GO:0006334;	GO:0003677;	H1m protein, partial [Danio rerio];
TR195755_c0_g1	2.82698	8.10772e-29	K00830|AGXT	GO:0005777;GO:0005739;	GO:0042866;GO:0046487;GO:0006625;GO:0071391;	GO:0008453;GO:0004760;GO:0030170;	PREDICTED: serine--pyruvate aminotransferase, mitochondrial-like [Astyanax mexicanus];
TR87800_c0_g1	4.86445	8.17538e-29	--	--	--	--	NA
TR175142_c2_g4	-3.566	9.20831e-29	--	--	--	--	PREDICTED: putative SCAN domain-containing protein SCAND2P [Danio rerio];PREDICTED: putative SCAN domain-containing protein SCAND2P [Danio rerio];PREDICTED: putative SCAN domain-containing protein SCAND2P [Danio rerio];
TR98822_c8_g1	-2.35256	1.83203e-28	--	--	--	--	NA
TR137834_c0_g1	5.2344	1.87114e-28	--	--	--	--	novel protein [Danio rerio];
TR124417_c118_g83	2.67135	1.87299e-28	--	--	--	--	NA
TR106857_c1_g1	7.97137	2.11899e-28	--	--	--	--	NA
TR80500_c1_g9	-2.1037	2.62247e-28	K12846|SNRNP27	GO:0005634;	GO:0006397;GO:0008380;	--	U4/U6.U5 small nuclear ribonucleoprotein 27 kDa protein [Danio rerio];
TR186253_c6_g3	3.61147	2.64352e-28	--	--	--	--	NA
TR112773_c2_g5	-3.26028	2.72114e-28	--	GO:0016021;GO:0005783;	GO:0006886;	--	B-cell receptor-associated protein 29 [Danio rerio];
TR115429_c0_g6	4.13276	2.93745e-28	--	--	--	--	NA
TR63349_c0_g1	3.2084	2.93971e-28	--	--	--	--	NA
TR142467_c0_g2	7.96102	3.14053e-28	--	--	--	--	PREDICTED: uncharacterized protein LOC102348070 [Latimeria chalumnae];
TR108617_c3_g5	-8.1352	4.53304e-28	--	--	--	--	zona pellucid glycoprotein 3 [Culter alburnus];
TR133366_c2_g33	-8.1352	4.53304e-28	--	GO:0005576;GO:0019031;	--	--	ZP2 [Cyprinus carpio];
TR197425_c0_g1	7.95061	4.65273e-28	K01596|E4.1.1.32, pckA, PEPCK	--	--	--	phosphoenolpyruvate carboxykinase, cytosolic [GTP]-like [Scleropages formosus];
TR52184_c0_g2	-2.57825	6.04316e-28	--	--	GO:0055114;	GO:0016491;	PREDICTED: uncharacterized protein LOC326033 isoform X1 [Danio rerio];
TR206133_c0_g1	-2.14521	6.48818e-28	K15280|SLC35C2	GO:0016021;	GO:0055085;	--	solute carrier family 35 member C2 [Danio rerio];
TR160572_c0_g1	-8.1237	6.9597e-28	--	--	--	--	zona pellucida C related protein [Danio rerio];
TR148491_c0_g1	4.30151	7.85465e-28	--	GO:0005576;GO:0005783;GO:0005794;	GO:0035118;	--	fin bud initiation factor precursor [Danio rerio];
TR131056_c1_g1	2.64944	8.55255e-28	--	--	--	--	NA
TR46172_c0_g1	-3.24038	9.08234e-28	K04498|EP300, CREBBP, KAT3	--	--	--	PREDICTED: CREB-binding protein isoform X3 [Danio rerio];PREDICTED: CREB-binding protein isoform X3 [Danio rerio];PREDICTED: CREB-binding protein isoform X3 [Danio rerio];
TR43918_c1_g1	-2.97461	1.2738e-27	--	--	--	--	NA
TR106979_c0_g1	2.2738	1.32059e-27	K01915|glnA	--	GO:0006542;	GO:0004356;GO:0005524;	glutamine synthetase [Danio rerio];
TR30942_c0_g1	3.12094	1.40751e-27	--	--	--	--	PREDICTED: complement C1q-like protein 2 [Poecilia formosa];
TR10966_c3_g2	3.39903	1.51327e-27	--	--	--	--	glypican-6-like precursor [Danio rerio];glypican-6-like precursor [Danio rerio];
TR37372_c0_g1	-8.10043	1.64112e-27	--	--	--	--	PREDICTED: uncharacterized protein LOC100136863 isoform X1 [Danio rerio];
TR48281_c0_g8	-2.64666	1.66285e-27	--	--	--	--	PREDICTED: rho guanine nucleotide exchange factor 15 [Danio rerio];PREDICTED: rho guanine nucleotide exchange factor 15 [Danio rerio];
TR93443_c3_g1	6.79628	1.68649e-27	--	--	--	--	NA
TR191840_c0_g1	-2.06791	1.76339e-27	--	--	--	--	protein FAM222A [Danio rerio] ;
TR89062_c1_g10	-6.96527	1.87818e-27	--	--	--	--	ORF2-encoded protein [Danio rerio];
TR111652_c0_g1	-2.46458	1.88449e-27	--	--	--	--	NA
TR50661_c4_g1	2.5461	1.97925e-27	--	--	--	--	NA
TR77911_c0_g2	2.81837	2.09646e-27	--	--	--	--	NA
TR189673_c0_g1	2.57182	2.49823e-27	K08550|NR3A1, ESR1	GO:0005634;	GO:0043401;GO:0006355;GO:0032355;GO:0009410;GO:0071391;GO:0048920;	GO:0008270;GO:0005496;GO:0043565;GO:0003700;GO:0030284;	putative estrogen receptor alpha [Candidia barbatus];
TR172383_c0_g1	3.173	2.51665e-27	--	--	--	--	NA
TR91326_c4_g1	3.31085	2.62536e-27	--	--	--	--	NA
TR171068_c0_g2	2.94642	3.1247e-27	K15618|BCL6	GO:0005634;	GO:0060042;GO:1902254;	GO:0003676;GO:0046872;	B-cell lymphoma 6 protein [Danio rerio];
TR187872_c0_g1	-8.07678	3.86288e-27	K06087|CLDN	GO:0016021;GO:0005923;GO:0005886;	GO:0016338;	GO:0005198;GO:0042802;	claudin-like protein ZF-A89 [Danio rerio];
TR77590_c0_g24	2.62718	3.86825e-27	--	--	--	--	NA
TR73953_c37_g25	-2.36551	5.09461e-27	--	--	--	GO:0016787;	Si:dkey-98p3.7 [Danio rerio];
TR155825_c0_g1	-3.21001	5.48831e-27	K03927|CES2	--	--	--	PREDICTED: uncharacterized protein si:ch211-93f2.1 [Danio rerio];
TR57432_c0_g1	-8.06481	5.95491e-27	K06627|CCNA	GO:0005634;	GO:0000079;GO:0007067;	GO:0019901;	RecName: Full=Cyclin-A1; Short=Cyclin-A [Carassius auratus];
TR98595_c0_g2	4.48594	6.48423e-27	--	--	--	--	NA
TR21568_c20_g1	-3.67577	6.54423e-27	K00306|PIPOX	--	--	--	PREDICTED: peroxisomal sarcosine oxidase [Danio rerio];
TR62650_c10_g7	-4.39313	6.9288e-27	--	--	--	--	NA
TR165499_c4_g2	3.09447	6.93006e-27	--	--	--	--	NA
TR193465_c0_g2	7.87551	7.40713e-27	--	--	--	--	complement factor H like 2 precursor [Danio rerio];
TR6012_c0_g1	2.47011	8.71576e-27	--	--	--	--	NA
TR101279_c1_g1	2.52451	8.76541e-27	--	--	--	--	NA
TR146302_c7_g3	-2.46416	9.79157e-27	--	--	--	--	NA
TR87142_c0_g3	2.79425	9.86942e-27	--	--	--	--	PREDICTED: protein NYNRIN-like [Xenopus (Silurana) tropicalis];
TR39460_c0_g1	3.64944	1.14834e-26	--	--	--	--	NA
TR181139_c1_g8	-2.17858	1.32226e-26	--	--	--	--	PREDICTED: myeloid-associated differentiation marker homolog [Danio rerio];
TR50661_c14_g3	7.85331	1.65027e-26	--	--	--	--	NA
TR74093_c1_g9	2.48594	1.8445e-26	K05730|VAV	--	--	--	PREDICTED: guanine nucleotide exchange factor VAV3 [Clupea harengus];PREDICTED: guanine nucleotide exchange factor VAV3-like [Pundamilia nyererei];
TR185428_c8_g55	3.6391	1.99362e-26	--	--	--	--	NA
TR148337_c0_g1	3.20198	2.23942e-26	K04189|CXCR4	GO:0016021;GO:0005886;	GO:0001764;GO:0007186;GO:0032496;GO:0008354;GO:0090024;GO:0042119;GO:0042074;GO:0048920;GO:0030900;GO:0030239;GO:0031101;GO:0050930;GO:0009887;GO:0007281;GO:0031290;GO:0030516;GO:0002042;GO:0001570;GO:0070098;	GO:0016494;	chemokine (C-X-C motif), receptor 4b [Megalobrama amblycephala];
TR178783_c0_g1	7.84208	2.46151e-26	--	--	--	--	NA
TR118366_c2_g13	2.14586	2.72747e-26	--	--	--	--	PREDICTED: uncharacterized protein LOC106096882 [Oreochromis niloticus];
TR128373_c13_g13	-5.84442	3.03451e-26	--	--	--	--	NA
TR196033_c7_g2	4.7369	3.30167e-26	--	--	--	--	NA
TR181323_c0_g3	-8.0159	3.37949e-26	--	--	--	--	transferrin variant F [Cyprinus carpio];
TR139612_c5_g1	3.62868	3.46234e-26	--	--	--	--	NA
TR188226_c0_g1	7.83077	3.67594e-26	K02262|COX3	--	--	--	cytochrome c oxidase subunit III (mitochondrion) [Leptolalax oshanensis];
TR122304_c2_g1	-3.87064	3.86331e-26	K11650|SMARCD	--	GO:0003007;GO:0007368;GO:0055007;	--	SWI/SNF-related matrix-associated actin-dependent regulator of chromatin subfamily D member 3 [Larimichthys crocea];
TR114668_c1_g1	2.73285	3.90047e-26	K12192|CHMP2B	GO:0031902;GO:0005634;GO:0005829;GO:0005739;	GO:0015031;	GO:0019904;	charged multivesicular body protein 2b [Danio rerio];
TR6127_c0_g3	2.73285	3.90047e-26	K14443|TOB	--	--	--	PREDICTED: protein Tob2 [Danio rerio];
TR158365_c0_g1	-3.641	4.14936e-26	K15144|MED1	--	--	--	PREDICTED: uncharacterized protein LOC103908834 [Danio rerio];
TR119683_c1_g1	2.3726	4.41266e-26	--	--	--	--	NA
TR114884_c3_g4	2.18943	4.68443e-26	K08183|SLC16A6	--	--	--	PREDICTED: monocarboxylate transporter 7 [Danio rerio];
TR143498_c0_g2	-3.37293	5.4622e-26	K03990|C3	GO:0005615;	GO:0071391;	GO:0004866;	complement C3-Q1 [Cyprinus carpio];
TR37309_c0_g1	7.81936	5.48727e-26	--	--	--	--	NA
TR175464_c0_g2	3.73825	5.48727e-26	--	--	--	--	NA
TR141498_c0_g1	-3.74288	5.48998e-26	--	--	--	GO:0004869;	alpha-2-HS-glycoprotein [Hypophthalmichthys nobilis];
TR120552_c0_g2	-2.38821	8.296e-26	K10949|KDELR	GO:0005789;GO:0016021;	GO:0006621;GO:0016192;GO:0015031;	GO:0046923;	PREDICTED: ER lumen protein retaining receptor 3 [Astyanax mexicanus];
TR88031_c3_g9	4.71245	9.83374e-26	--	--	--	--	NA
TR23309_c0_g2	-2.30151	1.19637e-25	K08130|TSK, LRRC54	GO:0005576;	GO:0007275;	--	zgc:56201 [Danio rerio];
TR146511_c0_g1	-2.89816	1.37023e-25	--	--	--	--	Sterol regulatory element-binding protein cleavage-activating protein, partial [Charadrius vociferus];
TR26945_c0_g1	-2.57876	1.47442e-25	--	--	--	--	NA
TR38680_c0_g4	-4.84442	1.60196e-25	--	--	--	--	NA
TR151238_c0_g2	4.70006	1.70175e-25	--	--	--	--	NA
TR185585_c0_g1	-7.96527	1.93238e-25	--	--	--	--	NA
TR108780_c0_g1	5.0773	1.96398e-25	--	--	--	--	NA
TR139177_c0_g2	4.00051	2.27549e-25	K15626|NUPR1, COM1	--	--	--	nuclear protein 1 [Danio rerio];
TR72502_c0_g1	5.6365	2.28657e-25	--	--	--	--	NA
TR131486_c4_g1	-3.60538	2.60671e-25	--	--	--	--	NA
TR129323_c1_g2	3.03074	2.85418e-25	--	--	--	--	PREDICTED: pituitary adenylate cyclase-activating polypeptide type I receptor-like isoform X2 [Danio rerio];
TR203560_c3_g1	4.68757	2.93468e-25	--	--	--	--	PREDICTED: carbonic anhydrase 5A, mitochondrial isoform X3 [Stegastes partitus];
TR66469_c0_g1	-6.83034	2.96834e-25	--	--	--	--	PREDICTED: uncharacterized protein LOC103380918 isoform X2 [Cynoglossus semilaevis];
TR83581_c0_g1	-7.95233	2.98632e-25	--	--	--	--	rhamnose binding lectin type Ib [Ictalurus punctatus];
TR178723_c0_g1	2.39124	3.28112e-25	--	--	--	--	PREDICTED: serine--pyruvate aminotransferase, mitochondrial-like [Poecilia reticulata];
TR128312_c0_g1	2.14507	3.33836e-25	--	--	--	--	NA
TR10616_c1_g1	-2.36437	4.15106e-25	--	--	--	--	chemokine CCL-C25v precursor [Danio rerio];
TR75999_c0_g1	2.29459	4.29437e-25	K05437|EPO	GO:0005576;GO:0048471;	GO:0043249;GO:0014823;	GO:0005128;GO:0005179;	erythropoietin [Cyprinus carpio];
TR92984_c0_g1	6.64944	4.38251e-25	--	--	--	--	PREDICTED: MAP kinase-interacting serine/threonine-protein kinase 2 [Notothenia coriiceps];
TR166109_c0_g1	-7.93928	4.63266e-25	K14443|TOB	--	--	--	maternal factor B9.25 [Danio rerio];
TR72671_c1_g1	-2.01921	5.32098e-25	K00528|E1.18.1.2, fpr	GO:0005759;	GO:0008203;GO:0055114;	GO:0016491;	PREDICTED: NADPH:adrenodoxin oxidoreductase, mitochondrial [Danio rerio];
TR189124_c0_g1	-3.19134	5.33751e-25	--	--	--	--	NA
TR185722_c8_g4	-4.81613	5.37388e-25	--	--	--	--	PREDICTED: uncharacterized protein LOC102079069 [Oreochromis niloticus];PREDICTED: uncharacterized protein LOC100330250 [Danio rerio];
TR31421_c18_g11	-2.96527	6.01561e-25	--	--	--	--	NA
TR100867_c1_g1	7.74897	6.12469e-25	--	--	--	--	NA
TR103773_c1_g2	-2.71487	6.31023e-25	K11789|VPRBP, DCAF1	--	--	--	PREDICTED: protein VPRBP-like [Danio rerio];PREDICTED: protein VPRBP isoform X1 [Astyanax mexicanus];
TR105362_c0_g2	-7.9261	7.18648e-25	--	--	GO:0007315;GO:0016333;GO:0007315;GO:0016333;	--	bucky ball [Danio rerio];bucky ball [Danio rerio];
TR4707_c0_g1	-7.9261	7.18648e-25	--	--	--	--	LOC798996 protein [Danio rerio];
TR129575_c0_g3	2.95756	7.42004e-25	--	--	--	--	PREDICTED: uncharacterized protein LOC103908708 [Danio rerio];PREDICTED: probable GPI-anchored adhesin-like protein PGA55 isoform X1 [Stegastes partitus];
TR194595_c1_g1	2.37667	8.60627e-25	--	--	--	--	NA
TR209685_c1_g4	5.03848	9.85426e-25	K02131|ATPeF0F6, ATP5J	GO:0000276;GO:0000276;GO:0000276;	GO:0015986;GO:0006200;GO:0015986;GO:0015986;	GO:0015078;GO:0016887;GO:0015078;GO:0015078;	PREDICTED: uncharacterized protein si:dkey-22n8.3 [Danio rerio];PREDICTED: uncharacterized protein si:dkey-22n8.3 [Danio rerio];PREDICTED: uncharacterized protein si:dkey-22n8.3 [Danio rerio];
TR31319_c0_g1	6.62344	1.11587e-24	--	--	--	--	NA
TR119678_c0_g1	-7.9128	1.11587e-24	--	--	--	--	PREDICTED: zinc-binding protein A33-like [Danio rerio];PREDICTED: zinc-binding protein A33-like [Danio rerio];
TR198200_c0_g6	-7.9128	1.11587e-24	--	--	--	--	NA
TR88171_c0_g1	-7.9128	1.11587e-24	--	--	--	--	NA
TR185428_c8_g129	3.96547	1.19547e-24	--	--	--	--	NA
TR184323_c0_g2	-2.24538	1.5571e-24	K17265|G3BP1	--	--	--	GTPase activating protein (SH3 domain) binding protein 1 [Danio rerio];GTPase activating protein (SH3 domain) binding protein 1 [Ctenopharyngodon idella];
TR30762_c0_g1	2.4998	2.00267e-24	--	--	--	--	NA
TR128479_c0_g1	-7.88584	2.71058e-24	--	--	--	--	NA
TR58232_c0_g1	4.35304	2.81746e-24	--	--	--	--	LOC569692 protein [Danio rerio];
TR154851_c0_g1	6.59697	2.85901e-24	--	--	--	--	NA
TR160813_c0_g2	6.59697	2.85901e-24	K00544|BHMT	GO:0005737;	GO:0006579;GO:0009086;GO:0032259;GO:0055123;GO:0003323;	GO:0008270;GO:0047150;GO:0008898;	RecName: Full=Betaine--homocysteine S-methyltransferase 1 [Danio rerio];
TR118474_c1_g1	5.01201	2.89577e-24	--	--	--	--	NA
TR123808_c0_g1	3.18447	2.89857e-24	--	--	--	--	PREDICTED: regulator of cell cycle RGCC isoform X2 [Astyanax mexicanus];
TR111618_c9_g2	7.70006	3.11832e-24	K01596|E4.1.1.32, pckA, PEPCK	--	--	--	phosphoenolpyruvate carboxykinase 1, partial [Epinephelus coioides];
TR131599_c0_g1	2.4919	3.28068e-24	--	--	--	--	NA
TR45740_c0_g1	2.00291	3.93005e-24	K02832|RAIDD	GO:0005622;	GO:0007165;GO:0042981;	--	death domain-containing protein CRADD [Danio rerio];
TR44766_c0_g1	4.62344	4.55437e-24	--	--	--	--	NA
TR5825_c0_g3	6.58355	4.57827e-24	--	--	--	--	PREDICTED: tripartite motif-containing protein 16 [Danio rerio];
TR63555_c0_g2	3.53138	4.82766e-24	K04184|CCR9	GO:0016021;	GO:0006935;GO:0070098;GO:0007186;	GO:0004950;	C-C chemokine receptor type 9 [Danio rerio];
TR14364_c0_g1	2.92009	6.05452e-24	K04449|JUND	--	--	GO:0003677;	transcription factor jun-D [Danio rerio];
TR139303_c0_g1	-2.36632	6.52449e-24	--	--	--	--	NA
TR83722_c0_g1	-7.85836	6.58801e-24	--	--	--	--	PREDICTED: zona pellucida glycoprotein 3a isoform X1 [Danio rerio];
TR129323_c1_g1	7.67497	7.0627e-24	--	--	--	--	NA
TR181080_c0_g2	7.67497	7.0627e-24	--	--	--	--	Si:dkey-182g1.3 protein [Danio rerio];PREDICTED: CD48 antigen-like [Danio rerio];PREDICTED: CD48 antigen-like [Danio rerio];
TR52669_c0_g1	7.67497	7.0627e-24	K01596|E4.1.1.32, pckA, PEPCK	--	GO:0009749;GO:0008152;	GO:0004611;GO:0016740;GO:0017076;	phosphoenolpyruvate carboxykinase, cytosolic [GTP] [Danio rerio];
TR1726_c0_g1	2.36754	7.85422e-24	--	--	--	--	NA
TR109701_c0_g1	4.61027	7.88244e-24	--	--	--	--	NA
TR93991_c0_g3	4.61027	7.88244e-24	--	--	--	--	NA
TR161067_c7_g1	5.54252	8.63745e-24	--	--	--	--	PREDICTED: apolipoprotein Eb-like [Danio rerio];
TR33530_c0_g9	-2.08683	9.91069e-24	--	--	--	--	PREDICTED: uncharacterized protein LOC100535050 [Danio rerio];
TR29812_c0_g1	-5.12754	1.03637e-23	--	--	--	--	PREDICTED: uncharacterized protein LOC101730954 [Xenopus (Silurana) tropicalis];PREDICTED: uncharacterized protein LOC101883747 [Danio rerio];
TR146728_c2_g1	2.76265	1.09895e-23	K01104|E3.1.3.48	--	--	GO:0016787;	PREDICTED: tyrosine-protein phosphatase non-receptor type 22 isoform X2 [Danio rerio];
TR141280_c1_g1	-2.19745	1.15665e-23	K04234|F2RL1, PAR2	GO:0016021;	GO:0007596;GO:0070493;GO:0006508;	GO:0008233;GO:0015057;	coagulation factor II (thrombin) receptor-like 1, tandem duplicate 1 precursor [Danio rerio];
TR90689_c0_g2	2.16401	1.27011e-23	--	GO:0005634;	GO:0045787;GO:0030511;GO:0007507;GO:0007368;GO:0045893;	GO:0003700;	Cbp/p300-interacting transactivator 2 [Ctenopharyngodon idella];
TR209300_c8_g7	3.08494	1.36065e-23	K06051|DLL	GO:0016021;GO:0048471;GO:0005886;	GO:0048514;GO:0001757;GO:0030901;GO:0060218;GO:0007219;GO:0021536;GO:0048666;	GO:0005509;GO:0042802;GO:0030165;	unnamed protein product [Oncorhynchus mykiss];
TR75365_c7_g17	-7.83034	1.60023e-23	--	--	--	--	NA
TR78517_c0_g35	3.90509	1.90674e-23	--	--	--	--	NA
TR81105_c0_g2	-2.41918	2.08302e-23	K13523|AGPAT3_4	--	--	--	Wu:fc83c01 protein, partial [Danio rerio];Wu:fc83c01 protein, partial [Danio rerio];Wu:fc83c01 protein, partial [Danio rerio];
TR123095_c0_g3	-2.49834	2.14287e-23	--	--	GO:0030187;	GO:0008171;	acetylserotonin O-methyltransferase [Danio rerio];
TR200144_c0_g1	7.6365	2.41703e-23	K01596|E4.1.1.32, pckA, PEPCK	--	GO:0006094;GO:0016310;GO:0009749;	GO:0005525;GO:0016301;GO:0004613;	phosphoenolpyruvate carboxykinase [Acipenser transmontanus];
TR206736_c5_g20	5.51451	2.44731e-23	--	--	--	--	NA
TR99146_c5_g3	2.84208	2.52325e-23	--	--	--	--	PREDICTED: uncharacterized protein C11orf96 homolog [Danio rerio];
TR203983_c0_g2	2.89133	2.89752e-23	--	--	--	--	PREDICTED: SH3 domain and tetratricopeptide repeat-containing protein 2 [Esox lucius];PREDICTED: SH3 domain and tetratricopeptide repeat-containing protein 2 isoform X6 [Danio rerio];PREDICTED: SH3 domain and tetratricopeptide repeat-containing protein 2
TR71114_c12_g41	-3.50584	3.47996e-23	K04001|SERPING1, C1INH	--	--	--	plasma protease C1 inhibitor precursor [Danio rerio] ;
TR56016_c0_g1	-2.19833	3.53437e-23	--	--	--	--	N-lysine methyltransferase SETD8 [Larimichthys crocea];
TR100141_c0_g1	-2.48912	3.71474e-23	--	--	--	--	apolipoprotein M [Hemibarbus mylodon];
TR97230_c0_g1	2.31686	3.96901e-23	K00757|E2.4.2.3, udp	GO:0005737;	GO:0009166;GO:0009116;	GO:0004850;	PREDICTED: uridine phosphorylase 1 isoform X2 [Danio rerio];
TR187300_c1_g1	-2.06481	4.46952e-23	K09059|NFIL3, E4BP4	GO:0005737;GO:0005634;	GO:0006355;GO:0061515;GO:0007507;GO:0007623;	GO:0043565;GO:0003700;	interleukin 3 regulated nuclear factor [Ctenopharyngodon idella];
TR56523_c0_g1	6.51451	4.86694e-23	K06751|MHC1	--	--	--	MHC class I protein [Cyprinus carpio];
TR211250_c0_g2	-2.15792	4.98484e-23	--	--	--	--	PREDICTED: CXXC-type zinc finger protein 5 isoform X1 [Danio rerio];
TR152570_c1_g4	-2.93236	5.6649e-23	K05069|IL2RB	--	--	--	PREDICTED: interleukin-2 receptor subunit beta-like isoform X1 [Danio rerio];
TR163621_c0_g1	2.50505	6.35451e-23	K01689|ENO, eno	GO:0000015;	GO:0006096;	GO:0004634;GO:0000287;	PREDICTED: alpha-enolase isoform X1 [Danio rerio];
TR151706_c15_g3	5.48594	6.97466e-23	--	--	--	--	PREDICTED: uncharacterized protein LOC103032295 [Astyanax mexicanus];
TR101383_c0_g1	-3.23321	7.60345e-23	K00699|UGT	--	GO:0008152;	GO:0016758;	UDP glucuronosyltransferase 1 family a, b [Danio rerio];
TR178979_c0_g3	2.41093	7.71715e-23	--	--	--	--	PREDICTED: scm-like with four MBT domains protein 2 isoform X2 [Danio rerio];
TR13567_c0_g1	4.27504	7.76733e-23	K04372|MKNK, MNK	--	--	--	unnamed protein product [Oncorhynchus mykiss];
TR72635_c0_g1	6.50029	7.81139e-23	--	--	--	--	NA
TR42287_c0_g1	2.04905	8.4113e-23	K01046|E3.1.1.3	GO:0005576;	GO:0006629;	GO:0004465;	endothelial lipase precursor [Danio rerio];
TR9286_c0_g1	2.05999	1.20424e-22	--	--	--	--	NA
TR76057_c3_g8	-2.7753	1.40114e-22	--	--	--	--	PREDICTED: lymphocyte antigen 6F-like [Danio rerio];PREDICTED: lymphocyte antigen 6F-like [Danio rerio];PREDICTED: lymphocyte antigen 6F-like [Danio rerio];
TR153388_c0_g1	-2.29369	1.51623e-22	K03283|HSPA1_8	--	--	GO:0005524;	PREDICTED: heat shock cognate 71 kDa protein-like [Astyanax mexicanus];
TR177189_c0_g2	2.09001	1.55456e-22	--	--	--	--	NA
TR121240_c1_g2	2.16401	1.55983e-22	--	--	--	--	PREDICTED: inactive serine protease PAMR1 [Astyanax mexicanus];PREDICTED: inactive serine protease PAMR1-like [Notothenia coriiceps];
TR111529_c0_g1	7.57	1.90672e-22	--	--	--	--	NA
TR135359_c0_g1	7.57	1.90672e-22	--	--	--	--	NA
TR76169_c0_g1	3.70006	1.93659e-22	--	--	--	--	forkhead box protein O3 [Scleropages formosus];
TR110899_c0_g2	5.45679	1.9791e-22	--	--	--	--	PREDICTED: putative nuclease HARBI1 [Clupea harengus];PREDICTED: putative nuclease HARBI1 [Clupea harengus];
TR49465_c13_g1	-3.46667	2.16144e-22	--	--	--	--	NA
TR62407_c0_g2	-4.66571	2.38453e-22	K01793|GLCE	GO:0016021;	GO:0006024;	GO:0016857;	PREDICTED: D-glucuronyl C5-epimerase isoform X1 [Danio rerio];
TR163336_c0_g1	-2.76457	2.4867e-22	K10808|RRM2	GO:0005737;	GO:0006260;GO:0009186;GO:0055114;	GO:0046872;GO:0004748;	PREDICTED: ribonucleoside-diphosphate reductase subunit M2-like [Neolamprologus brichardi];
TR10994_c0_g1	-2.32784	2.85785e-22	--	--	--	--	NA
TR32446_c0_g1	7.55633	2.89543e-22	--	--	--	--	zinc finger protein 395a [Danio rerio];
TR208237_c4_g34	3.43902	3.8316e-22	--	--	--	--	NA
TR149396_c1_g1	2.84208	3.90565e-22	--	--	--	--	PREDICTED: zinc finger BED domain-containing protein 1-like [Xenopus (Silurana) tropicalis];
TR101243_c1_g18	-7.71251	5.91675e-22	--	GO:0005576;GO:0005615;GO:0005576;	GO:0001889;GO:0001889;GO:0001889;GO:0001889;	GO:0004866;	PREDICTED: pregnancy zone protein-like, partial [Danio rerio];PREDICTED: alpha-2-macroglobulin [Danio rerio];alpha-2-macroglobulin-1 [Cyprinus carpio];PREDICTED: pregnancy zone protein-like, partial [Danio rerio];
TR144205_c4_g56	-7.71251	5.91675e-22	--	--	--	--	NA
TR172499_c7_g1	-7.71251	5.91675e-22	--	--	--	--	Pol polyprotein [Dicentrarchus labrax];Pol polyprotein [Dicentrarchus labrax];
TR99392_c8_g9	2.01541	7.81843e-22	--	--	--	--	Pol polyprotein [Dicentrarchus labrax];
TR67641_c0_g2	-2.62259	9.3278e-22	K00458|ALOX12	GO:0005634;	GO:0055114;	GO:0004052;GO:0005506;	arachidonate 15-lipoxygenase [Danio rerio];
TR26476_c3_g5	-2.58676	9.64322e-22	--	--	--	--	NA
TR38369_c0_g1	4.85703	1.12472e-21	--	--	--	--	NA
TR23802_c1_g1	-2.04544	1.12941e-21	--	--	--	--	PREDICTED: tripartite motif-containing protein 16-like [Danio rerio];PREDICTED: tripartite motif-containing protein 16-like [Danio rerio];PREDICTED: tripartite motif-containing protein 16-like [Danio rerio];
TR18244_c5_g15	-3.93552	1.25622e-21	--	--	GO:0008152;GO:0008152;	GO:0004364;GO:0004364;	glutathione S-transferase alpha [Hypophthalmichthys molitrix];glutathione S-transferase alpha [Hypophthalmichthys molitrix];
TR135989_c0_g4	2.14914	1.37999e-21	--	GO:0005744;GO:0016021;	GO:0006886;	GO:0015450;	mitochondrial import inner membrane translocase subunit Tim17-A [Danio rerio];
TR22885_c0_g1	-4.11211	1.6096e-21	--	--	--	--	PREDICTED: Fc receptor-like protein 5 isoform X1 [Danio rerio];
TR5663_c0_g1	5.39667	1.62934e-21	--	--	--	--	NA
TR121317_c2_g1	-5.55023	1.63843e-21	--	--	--	--	NA
TR144761_c6_g3	3.30151	1.9897e-21	K03783|punA	--	--	--	purine nucleoside phosphorylase 5a, partial [Carassius gibelio];
TR129543_c0_g1	6.39667	2.2317e-21	--	--	--	--	NA
TR166250_c7_g2	6.39667	2.2317e-21	--	--	--	--	NA
TR26389_c0_g1	-4.98235	2.31401e-21	K05868|CCNB	GO:0005634;	GO:0007067;GO:0000079;	GO:0019901;	G2/mitotic-specific cyclin-B1 [Xenopus laevis];
TR51210_c0_g1	-7.66571	2.31908e-21	--	--	--	--	NA
TR75579_c0_g8	-7.66571	2.31908e-21	--	--	--	--	PREDICTED: uncharacterized protein LOC100537499 [Danio rerio];PREDICTED: uncharacterized protein LOC100537499 [Danio rerio];PREDICTED: uncharacterized protein LOC100537499 [Danio rerio];
TR175115_c28_g3	7.48594	2.35258e-21	--	--	--	--	NA
TR74770_c0_g1	-2.46986	3.00347e-21	--	--	--	--	PREDICTED: transducin beta-like protein 2-like [Astyanax mexicanus];
TR72784_c2_g4	4.82698	3.33365e-21	--	--	--	--	NA
TR134899_c0_g1	4.45679	3.36346e-21	--	--	--	--	PREDICTED: opioid growth factor receptor-like protein 1 [Danio rerio];
TR101137_c1_g17	2.34458	3.65911e-21	--	--	--	--	NA
TR116997_c0_g1	-4.31172	3.8338e-21	--	--	--	--	TPA: putative transposase [Xenopus (Silurana) tropicalis];
TR182842_c0_g2	-3.22566	4.07259e-21	K08824|CDKL	--	--	--	PREDICTED: cyclin-dependent kinase-like 5-like isoform X1 [Astyanax mexicanus];LOC100145195 protein [Xenopus (Silurana) tropicalis];
TR62382_c2_g2	2.46357	4.18163e-21	K05616|SLC1A5	GO:0016020;GO:0016020;	GO:0006835;GO:0006835;	GO:0017153;GO:0017153;	neutral amino acid transporter B(0) [Danio rerio];neutral amino acid transporter B(0) [Danio rerio];
TR194160_c1_g4	2.31415	4.38823e-21	--	--	--	--	NA
TR193568_c5_g1	2.23844	4.4703e-21	--	--	--	--	NA
TR163952_c0_g1	-2.9531	4.63524e-21	--	--	--	GO:0042802;	myelin protein zero-like protein 2 precursor [Danio rerio];
TR92582_c0_g1	2.28503	5.21342e-21	K02633|PER	--	GO:0009416;GO:0009266;	--	period 1 [Danio rerio];
TR206398_c1_g16	7.45679	5.46009e-21	--	--	--	--	NA
TR12404_c2_g1	2.18786	5.94219e-21	--	--	--	--	NA
TR201880_c13_g15	-3.74288	6.15013e-21	--	--	--	--	LOC559122 protein [Danio rerio];
TR14412_c0_g2	2.60182	6.65376e-21	K16302|CNNM	--	--	--	PREDICTED: metal transporter CNNM4 [Danio rerio];
TR53646_c0_g1	2.45453	6.82215e-21	--	--	--	--	NA
TR58514_c0_g1	-2.1493	7.23124e-21	--	--	--	--	PREDICTED: neutral alpha-glucosidase C-like isoform X2 [Danio rerio];PREDICTED: neutral alpha-glucosidase C-like isoform X2 [Danio rerio];
TR90771_c0_g1	3.94362	7.46036e-21	K04266|ADORA2A	GO:0016021;	GO:0061469;GO:0060784;GO:0001973;GO:0060047;	GO:0001609;	adenosine receptor A2a [Danio rerio];
TR29566_c0_g1	-3.6027	8.57224e-21	K15186|EAF	GO:0032783;	GO:0060029;GO:0006355;GO:0031016;GO:0007507;GO:0030111;GO:0042074;GO:0060028;GO:0014812;	--	ELL-associated factor 1 [Danio rerio];
TR207708_c2_g1	2.78068	8.67275e-21	--	--	--	--	NA
TR169045_c0_g1	-2.44968	8.96865e-21	--	--	--	--	Zgc:158327 protein [Danio rerio];
TR157501_c0_g1	6.34988	9.47073e-21	--	--	--	--	NA
TR81045_c3_g10	2.68003	1.00862e-20	K08269|ULK, ATG1	--	GO:0006468;GO:0006468;GO:0006468;	GO:0005524;GO:0004674;GO:0005524;GO:0004674;GO:0005524;GO:0004674;	unc-51 like autophagy activating kinase 1a [Danio rerio];unc-51 like autophagy activating kinase 1a [Danio rerio];unc-51 like autophagy activating kinase 1a [Danio rerio];unnamed protein product [Oncorhynchus mykiss];
TR8721_c0_g1	4.42705	1.01565e-20	--	--	--	--	NA
TR118619_c0_g2	-4.27893	1.31921e-20	--	--	--	--	NA
TR199558_c2_g1	5.33394	1.34484e-20	--	--	--	--	unnamed protein product [Oncorhynchus mykiss];
TR13372_c0_g5	-7.60086	1.4576e-20	--	--	--	--	zona pellucida 3 [Gobiocypris rarus];
TR125350_c0_g1	-3.37091	1.5326e-20	K14548|UTP4, CIRH1A	--	--	--	PREDICTED: cirhin isoform X1 [Danio rerio];
TR14334_c24_g9	-3.58791	1.58206e-20	--	--	--	--	PREDICTED: uncharacterized protein LOC101482623 [Maylandia zebra];
TR164170_c3_g3	-5.47985	1.68301e-20	--	--	--	--	NA
TR115644_c8_g1	-2.87064	1.6935e-20	--	--	--	--	PREDICTED: ceramide synthase 2-like [Danio rerio];
TR197872_c0_g5	4.41194	1.76321e-20	--	--	--	--	NA
TR132374_c0_g3	-2.11536	1.81667e-20	--	GO:0016020;	GO:0006812;GO:0055085;	GO:0008324;	PREDICTED: sideroflexin-1 isoform X1 [Danio rerio];
TR59966_c0_g4	4.13486	1.9837e-20	--	--	--	--	PREDICTED: pleckstrin homology domain-containing family O member 1-like [Xiphophorus maculatus];
TR141022_c1_g1	-2.06062	2.17281e-20	--	--	--	--	Si:ch211-219i10.1 protein [Danio rerio];Si:ch211-219i10.1 protein [Danio rerio];Si:ch211-219i10.1 protein [Danio rerio];Si:ch211-219i10.1 protein [Danio rerio];
TR36711_c16_g6	-2.29927	2.21208e-20	--	--	--	--	unnamed protein product [Oncorhynchus mykiss];
TR38114_c0_g1	-7.58418	2.30968e-20	K09516|RETSAT	--	--	--	retinol saturase-like precursor [Danio rerio];
TR179682_c0_g2	2.0824	2.3484e-20	--	--	--	--	PREDICTED: B-cell receptor CD22-like [Danio rerio];
TR195667_c0_g1	2.75962	2.41902e-20	--	--	--	--	NA
TR96730_c0_g1	-2.07546	2.42977e-20	K05039|SLC6A6S	GO:0005887;GO:0005887;	GO:0006836;GO:0015734;GO:0015849;GO:0035725;GO:0006836;GO:0015734;GO:0015849;GO:0035725;	GO:0005369;GO:0005328;GO:0005369;GO:0005328;	taurine transporter [Cyprinus carpio];taurine transporter [Cyprinus carpio];
TR162636_c6_g6	3.00051	2.46623e-20	--	--	--	--	NA
TR155809_c0_g1	2.36564	2.73978e-20	--	--	--	--	NA
TR191087_c0_g1	2.8099	2.84167e-20	--	--	GO:0035556;GO:0060042;GO:0016567;	--	suppressor of cytokine signalling 3 [Ctenopharyngodon idella];
TR157979_c2_g8	2.57248	2.97557e-20	--	--	--	--	NA
TR145115_c4_g17	4.39667	3.05328e-20	--	--	--	--	PREDICTED: serine/threonine-protein kinase Sgk1 isoform X2 [Colius striatus];
TR95886_c2_g4	-2.12315	3.32463e-20	--	--	--	--	Zinc finger protein 235 [Larimichthys crocea];PREDICTED: uncharacterized protein LOC102695954, partial [Lepisosteus oculatus];PREDICTED: uncharacterized protein si:ch211-40k21.5 isoform X1 [Danio rerio];
TR105548_c2_g4	-7.56731	3.66287e-20	--	--	--	--	NA
TR163375_c18_g1	-2.28962	3.74452e-20	K08875|NRBP	--	--	--	Zgc:194780 protein [Danio rerio];
TR1951_c3_g13	5.30151	3.86457e-20	--	--	--	--	NA
TR117003_c0_g1	2.30151	3.95142e-20	--	--	--	--	NA
TR149304_c0_g2	6.30151	4.03335e-20	--	--	--	--	PREDICTED: IQ domain-containing protein G isoform X5 [Esox lucius];PREDICTED: IQ domain-containing protein G isoform X2 [Danio rerio];PREDICTED: IQ domain-containing protein G isoform X1 [Danio rerio];
TR93216_c3_g4	3.13976	4.85715e-20	--	--	--	--	unnamed protein product, partial [Tetraodon nigroviridis];
TR54622_c0_g1	3.44034	5.0005e-20	--	GO:0005576;	GO:0001558;	GO:0005520;	Unknown (protein for IMAGE:7427426) [Danio rerio];
TR91885_c12_g2	3.22814	5.044e-20	--	--	--	--	NA
TR80862_c0_g2	-3.09203	5.41902e-20	--	--	--	--	NA
TR92641_c8_g1	-2.74288	6.47123e-20	--	GO:0016020;GO:0016021;	--	--	transmembrane protein 150B precursor [Danio rerio];transmembrane protein 150B precursor [Danio rerio];
TR78517_c0_g27	6.28503	6.56718e-20	--	--	--	--	NA
TR163265_c0_g1	2.73825	6.72823e-20	K01623|ALDO	--	--	--	fructose-bisphosphate aldolase B [Oryzias latipes];
TR34400_c3_g4	3.88648	6.81025e-20	--	--	--	--	NA
TR62382_c2_g1	3.04853	7.74158e-20	--	--	--	--	NA
TR160533_c1_g1	4.73285	8.78126e-20	K04834|SCN2A	GO:0001518;	GO:0034765;GO:0006814;	GO:0005248;	PREDICTED: sodium channel protein type 2 subunit alpha isoform X2 [Danio rerio];
TR193318_c0_g1	-3.07848	9.82306e-20	--	--	--	--	NA
TR209125_c1_g2	7.34988	1.06617e-19	K05654|ABCB3, TAP2	GO:0042825;GO:0005743;GO:0005886;GO:0042825;GO:0005743;GO:0005886;	GO:0001916;GO:0002485;GO:0035672;GO:0002489;GO:0046686;GO:0006200;GO:0002481;GO:0002591;GO:0001916;GO:0002485;GO:0035672;GO:0002489;GO:0046686;GO:0006200;GO:0002481;GO:0002591;	GO:0046979;GO:0042288;GO:0046978;GO:0015421;GO:0042605;GO:0005524;GO:0046980;GO:0046979;GO:0042288;GO:0046978;GO:0015421;GO:0042605;GO:0005524;GO:0046980;	ATP-binding cassette, sub-family B (MDR/TAP), member 3 [Danio rerio];ATP-binding cassette, sub-family B (MDR/TAP), member 3 [Danio rerio];
TR5264_c0_g1	7.34988	1.06617e-19	--	--	--	--	PREDICTED: serine/threonine-protein kinase pim-2 [Danio rerio];PREDICTED: serine/threonine-protein kinase pim-2 isoform X2 [Danio rerio];
TR100362_c0_g1	2.33851	1.15289e-19	K15379|SLC45A3	GO:0016021;	GO:0055085;	--	PREDICTED: solute carrier family 45 member 3 isoform X1 [Danio rerio];
TR189374_c4_g4	-2.34327	1.25452e-19	--	--	--	--	PREDICTED: protein furry homolog isoform X7 [Danio rerio];PREDICTED: protein furry homolog isoform X8 [Danio rerio];PREDICTED: protein furry homolog isoform X8 [Danio rerio];
TR172996_c0_g1	2.07238	1.28481e-19	--	--	--	--	interferon-inducible protein IFI56 [Carassius auratus];
TR88137_c9_g5	2.77699	1.33025e-19	--	--	--	--	unnamed protein product [Oncorhynchus mykiss];unnamed protein product [Oncorhynchus mykiss];unnamed protein product [Oncorhynchus mykiss];
TR191946_c0_g1	3.30151	1.50449e-19	--	--	--	--	NA
TR108894_c0_g1	2.67097	1.54031e-19	--	--	--	--	NA
TR55081_c100_g16	2.01201	1.66106e-19	--	--	--	--	NA
TR101373_c3_g1	-3.06481	1.77322e-19	--	--	--	--	Retrovirus-related Pol polyprotein LINE-1 [Larimichthys crocea];
TR1789_c1_g1	2.88939	1.78919e-19	--	--	--	GO:0030246;	C-type lectin [Ctenopharyngodon idella];
TR23190_c0_g1	-3.52715	1.81576e-19	--	--	GO:0007276;	--	spindlin protein [Carassius gibelio];
TR174785_c0_g13	5.25147	1.89362e-19	--	GO:0005615;	GO:0071391;	GO:0004866;	complement C3-H2 [Cyprinus carpio];
TR204030_c0_g2	-3.21681	2.16437e-19	--	--	--	--	NA
TR72540_c0_g3	-7.49777	2.35543e-19	--	--	--	--	PREDICTED: uncharacterized protein si:dkey-242h9.3 isoform X1 [Danio rerio];
TR127040_c0_g2	-2.41665	2.36167e-19	--	--	--	--	apolipoprotein A-IV [Hemibarbus mylodon];
TR174490_c0_g1	7.31782	2.51148e-19	--	--	--	--	NA
TR185482_c1_g7	4.70006	2.61586e-19	--	--	--	--	NA
TR66227_c0_g2	4.70006	2.61586e-19	--	--	--	--	NA
TR103450_c11_g1	4.33394	2.77738e-19	--	--	--	--	NA
TR99736_c1_g1	6.2344	2.82652e-19	--	--	--	--	NA
TR75255_c2_g1	-4.83974	2.90503e-19	--	--	--	--	zona pellucida glycoprotein 3 [Schizothorax prenanti];
TR75579_c0_g6	-5.38674	3.12783e-19	--	--	--	--	NA
TR168030_c0_g2	4.05931	3.1457e-19	--	--	--	--	alanine aminotransferase 2-like [Danio rerio];
TR75414_c8_g11	2.94162	3.40616e-19	--	--	--	--	NA
TR131282_c0_g1	-2.70635	3.55906e-19	K06503|TFRC, CD71	--	GO:0006879;GO:0042541;GO:0035162;GO:0030218;GO:0006508;	GO:0008233;	transferrin receptor [Megalobrama amblycephala];
TR210684_c0_g1	-2.70635	3.55906e-19	--	GO:0005741;GO:0005741;	--	--	protein misato homolog 1 [Danio rerio];protein misato homolog 1 [Danio rerio];
TR204168_c3_g3	3.84208	3.5694e-19	--	--	--	--	NA
TR147603_c1_g7	-4.4617	3.74541e-19	--	--	--	--	NA
TR50293_c4_g2	-4.4617	3.74541e-19	--	--	--	--	PREDICTED: sushi, von Willebrand factor type A, EGF and pentraxin domain-containing protein 1-like [Danio rerio];PREDICTED: sushi, von Willebrand factor type A, EGF and pentraxin domain-containing protein 1-like [Danio rerio];
TR60407_c1_g1	7.30151	3.85389e-19	--	--	--	--	NA
TR147207_c0_g1	-6.38674	4.02866e-19	--	--	--	--	Pol polyprotein [Dicentrarchus labrax];Pol polyprotein [Dicentrarchus labrax];
TR197466_c7_g19	-6.38674	4.02866e-19	--	--	--	--	NA
TR106548_c2_g20	-3.96527	4.15623e-19	--	--	--	--	NA
TR10203_c0_g1	2.80787	4.36188e-19	--	--	--	--	selenoprotein M precursor [Danio rerio];
TR146341_c0_g1	-2.11211	5.11785e-19	K06642|PRKDC	--	--	--	PREDICTED: DNA-dependent protein kinase catalytic subunit [Danio rerio];
TR199232_c10_g3	-2.79535	5.38149e-19	K04633|GNAL	GO:0005834;	GO:0006184;GO:0006171;GO:0007191;GO:0007608;GO:0006184;GO:0007186;	GO:0004871;GO:0005525;GO:0031683;GO:0004016;GO:0001664;GO:0003924;GO:0004871;GO:0031683;GO:0003924;GO:0005525;	Guanine nucleotide-binding protein G(olf) subunit alpha [Aptenodytes forsteri];PREDICTED: guanine nucleotide-binding protein G(olf) subunit alpha-like isoform X1 [Xiphophorus maculatus];GNAS complex locus [Danio rerio];
TR99833_c0_g6	7.28503	5.93857e-19	--	--	--	--	NA
TR205199_c0_g2	-7.4617	6.0142e-19	--	GO:0009897;	GO:0006730;GO:0097369;GO:0006885;	GO:0004089;GO:0008270;	PREDICTED: carbonic anhydrase XV b isoform X1 [Danio rerio];
TR137919_c7_g2	-2.56509	7.10468e-19	--	--	--	--	uncharacterized protein C1orf21 homolog isoform 1 [Danio rerio];
TR95006_c4_g16	-2.4254	7.123e-19	--	--	--	--	NA
TR13148_c0_g2	-3.37515	8.14681e-19	K11800|WDR22, BCRP2	--	--	--	PREDICTED: DDB1- and CUL4-associated factor 5-like [Lepisosteus oculatus];
TR188094_c0_g1	4.30151	8.38615e-19	K09821|AGT	GO:0005615;	GO:0010951;GO:0003081;GO:0030162;	GO:0004867;	Angiotensinogen [Danio rerio];
TR149233_c0_g2	5.19963	9.36e-19	K09208|KLF9S, BTEB	--	--	GO:0003676;GO:0046872;	Krueppel-like factor 13 [Danio rerio];
TR66130_c0_g1	-2.78241	9.56126e-19	--	--	--	--	NA
TR8726_c0_g1	-4.80177	9.78799e-19	--	--	--	--	NA
TR47775_c1_g1	2.07557	1.00041e-18	--	--	--	--	NA
TR27143_c1_g2	3.81171	1.077e-18	--	--	--	--	NA
TR24795_c0_g1	3.48594	1.2635e-18	--	--	--	--	PREDICTED: ERO1-like protein beta isoform X1 [Astyanax mexicanus];
TR43531_c0_g1	3.48594	1.2635e-18	--	--	--	--	PREDICTED: uncharacterized protein LOC103376870 [Cynoglossus semilaevis];
TR153658_c11_g5	7.25147	1.40755e-18	--	--	--	--	NA
TR148892_c0_g1	-3.60086	1.53533e-18	--	GO:0005634;	GO:0006355;	GO:0003700;GO:0043565;	nuclear factor, erythroid 2-like 3 [Danio rerio];
TR202605_c0_g1	-7.4247	1.53906e-18	--	--	--	--	transferrin [Labeo bata];
TR61205_c9_g1	2.06726	1.56425e-18	--	--	--	--	NA
TR102405_c0_g1	5.18193	1.58934e-18	--	--	--	--	NA
TR18660_c0_g24	5.18193	1.58934e-18	--	--	--	--	NA
TR167500_c0_g7	2.97453	1.82866e-18	--	--	--	--	NA
TR167185_c1_g4	-6.32784	2.02415e-18	--	--	--	--	NA
TR17223_c0_g1	-2.43476	2.13838e-18	K04001|SERPING1, C1INH	--	--	--	plasma protease C1 inhibitor precursor [Danio rerio] ;
TR99693_c0_g1	-2.54125	2.14482e-18	--	--	--	--	novel protein, partial [Danio rerio];
TR196689_c3_g1	7.2344	2.1669e-18	--	--	--	--	NA
TR197890_c1_g4	7.2344	2.1669e-18	--	--	--	--	NA
TR13977_c0_g3	3.47144	2.17584e-18	--	--	--	--	B-cell translocation protein 1 [Ctenopharyngodon idella];
TR77151_c6_g1	2.66084	2.34601e-18	--	--	--	--	NA
TR177944_c0_g2	2.05889	2.44377e-18	--	--	--	--	NA
TR115846_c2_g2	-7.40584	2.46478e-18	--	--	--	--	NA
TR113881_c20_g1	-3.07219	2.85139e-18	--	--	--	--	NA
TR39294_c18_g9	-2.33336	3.33484e-18	K08000|MMP21	--	--	--	PREDICTED: matrix metalloproteinase-21 [Danio rerio];
TR168783_c0_g2	-4.12139	3.39022e-18	--	--	GO:0030212;	GO:0004867;	PREDICTED: inter-alpha-trypsin inhibitor heavy chain H2 [Esox lucius];
TR103061_c16_g51	3.03848	3.39527e-18	--	--	--	--	NA
TR136222_c2_g16	3.60458	3.54631e-18	--	--	--	--	NA
TR186253_c6_g1	-2.61109	3.55101e-18	K04429|TAO	--	--	--	PREDICTED: serine/threonine-protein kinase TAO2-like [Neolamprologus brichardi];PREDICTED: serine/threonine-protein kinase TAO2-like [Neolamprologus brichardi];PREDICTED: serine/threonine-protein kinase TAO3 isoform X2 [Python bivittatus];
TR126594_c0_g1	2.33147	3.6075e-18	K00933|E2.7.3.2	--	GO:0016310;	GO:0016301;GO:0005524;	creatine kinase U-type, mitochondrial [Danio rerio];
TR140176_c4_g1	2.24149	3.71037e-18	--	--	--	--	RNA-directed DNA polymerase from mobile element jockey [Larimichthys crocea];
TR199160_c1_g2	4.61467	4.01827e-18	--	--	--	--	NA
TR190471_c0_g1	-3.32784	4.96732e-18	--	--	--	--	PREDICTED: sterile alpha motif domain-containing protein 9-like [Danio rerio];
TR132426_c2_g13	3.97959	4.9844e-18	--	--	--	--	PREDICTED: NACHT, LRR and PYD domains-containing protein 12-like isoform X8 [Danio rerio];
TR129993_c0_g1	-3.05739	5.14395e-18	--	--	--	--	uncharacterized protein C6orf203 homolog [Danio rerio];
TR153048_c1_g1	7.19963	5.16092e-18	--	--	--	--	NA
TR50291_c24_g12	7.19963	5.16092e-18	--	--	--	--	NA
TR71236_c0_g2	7.19963	5.16092e-18	--	--	--	--	PREDICTED: LOW QUALITY PROTEIN: uncharacterized protein LOC106024053 [Esox lucius];
TR207938_c0_g4	3.76491	5.60804e-18	--	--	--	--	PREDICTED: uncharacterized protein LOC100150699 [Danio rerio];
TR105022_c0_g1	-3.22205	6.29159e-18	--	--	--	--	NA
TR81008_c0_g3	-7.36737	6.3625e-18	--	--	--	GO:0003676;GO:0046872;GO:0003676;GO:0046872;	uncharacterized protein LOC559922 [Danio rerio];uncharacterized protein LOC559922 [Danio rerio];
TR136074_c12_g7	2.3864	6.39976e-18	--	--	GO:0001889;GO:0001889;	--	alpha-2-macroglobulin-like precursor [Danio rerio];alpha-2-macroglobulin-like precursor [Danio rerio];
TR165516_c4_g1	3.31601	6.57758e-18	--	--	--	--	NA
TR80410_c0_g1	-2.1894	6.85669e-18	K02235|FZD2	GO:0016021;GO:0032589;GO:0005737;GO:0045177;	GO:0060070;GO:0060027;GO:0061341;GO:0007199;GO:0007409;GO:0001944;GO:0008406;GO:0031018;GO:0001947;GO:0007420;GO:0007223;GO:0070654;GO:0042384;GO:0030855;GO:0003146;GO:0016477;	GO:0030165;GO:0004930;GO:0042813;GO:0017147;	frizzled-2 precursor [Danio rerio];
TR52276_c0_g1	4.59697	6.94747e-18	K00826|E2.6.1.42, ilvE	--	--	--	PREDICTED: branched-chain-amino-acid aminotransferase, cytosolic isoform X2 [Danio rerio];
TR117905_c0_g1	7.18193	7.96976e-18	K00412|CYTB, petB	GO:0044425;	GO:0055114;	--	cytochrome b (mitochondrion) [Pristis clavata];
TR66718_c0_g19	7.18193	7.96976e-18	--	--	--	--	NA
TR89396_c0_g1	2.41655	8.41157e-18	--	--	--	--	NA
TR48087_c0_g3	-2.259	8.54363e-18	K08729|PTDSS1	GO:0016021;GO:0005789;	GO:0006659;	GO:0016740;	PREDICTED: phosphatidylserine synthase 1, partial [Phalacrocorax carbo];
TR130656_c14_g8	6.10887	8.75582e-18	--	--	--	--	NA
TR185428_c8_g29	6.10887	8.75582e-18	--	--	--	--	NA
TR179672_c0_g1	-3.87674	9.03433e-18	--	--	--	--	NA
TR143843_c0_g8	2.7369	9.42826e-18	--	--	--	--	NA
TR165061_c0_g2	-7.34774	1.02291e-17	--	GO:0005576;	GO:0001889;GO:0001889;	--	Zgc:171445 protein [Danio rerio];alpha-2-macroglobulin-like precursor [Danio rerio];
TR109930_c0_g1	-2.05516	1.03559e-17	--	--	--	GO:0003690;	purine-rich element binding protein A [Danio rerio];
TR94575_c0_g20	3.30151	1.12778e-17	--	--	--	--	NA
TR24589_c0_g8	4.57905	1.20097e-17	--	--	--	--	NA
TR136074_c12_g1	7.16401	1.23533e-17	--	--	--	--	NA
TR154763_c0_g1	2.67348	1.30005e-17	K01533|E3.6.3.4, ATP7, copA	GO:0016021;GO:0016021;	GO:0046688;GO:0060003;GO:0006825;GO:0046688;	GO:0005507;GO:0004008;GO:0005524;GO:0005507;GO:0005524;GO:0019829;	copper-transporting ATPase 1 [Danio rerio];copper-transporting ATPase 1 [Danio rerio];
TR181109_c0_g1	2.57144	1.40346e-17	--	--	--	--	NA
TR178018_c0_g1	6.09001	1.43637e-17	--	--	--	--	PREDICTED: diacylglycerol kinase zeta isoform X8 [Danio rerio];PREDICTED: diacylglycerol kinase zeta isoform X8 [Danio rerio];
TR49266_c0_g1	6.09001	1.43637e-17	--	--	GO:0071704;	--	Zgc:173927 protein [Danio rerio];
TR53296_c0_g1	6.09001	1.43637e-17	--	--	--	--	NA
TR101180_c0_g3	-7.32784	1.64578e-17	--	--	--	--	transferrin [Hypophthalmichthys molitrix];
TR20859_c0_g1	-7.32784	1.64578e-17	--	--	--	--	NA
TR99915_c0_g2	-7.32784	1.64578e-17	K13056|C3H-4	--	--	--	cth1 [Danio rerio];
TR143808_c16_g2	2.42095	1.89192e-17	K00799|GST, gst	--	--	GO:0016740;	glutathione S-transferase [Hypophthalmichthys molitrix];
TR60754_c6_g2	7.14586	1.91287e-17	--	--	--	--	NA
TR101716_c0_g1	-5.24538	1.92677e-17	--	--	--	--	NA
TR125747_c0_g1	-4.70224	2.03295e-17	--	--	--	--	NA
TR201702_c0_g2	-4.70224	2.03295e-17	--	--	--	--	NA
TR117963_c1_g1	2.03848	2.06885e-17	--	--	--	--	Tumor necrosis factor receptor superfamily member 16 [Larimichthys crocea];PREDICTED: tumor necrosis factor receptor superfamily member 16 [Danio rerio];PREDICTED: tumor necrosis factor receptor superfamily member 16 [Danio rerio];PREDICTED: tumor necrosi
TR2319_c0_g1	4.5609	2.0734e-17	--	--	--	--	metallothionein B-like [Danio rerio];
TR46652_c0_g1	4.5609	2.0734e-17	--	--	--	--	PREDICTED: carbonic anhydrase 5B, mitochondrial-like isoform X2 [Notothenia coriiceps];
TR158560_c4_g1	7.12748	2.96558e-17	--	--	--	--	NA
TR160714_c4_g1	-3.01207	3.00152e-17	--	--	--	--	NA
TR117616_c2_g1	3.06915	3.03078e-17	--	--	--	--	PREDICTED: uncharacterized protein LOC106099012 [Oreochromis niloticus];
TR53505_c0_g2	2.76808	3.11033e-17	--	--	--	GO:0017111;GO:0005524;	transitional endoplasmic reticulum ATPase-like [Danio rerio];
TR150070_c0_g1	-2.05242	3.13823e-17	--	--	--	--	PREDICTED: lysine-rich nucleolar protein 1 [Danio rerio];PREDICTED: lysine-rich nucleolar protein 1 [Danio rerio];
TR76191_c0_g1	-2.37634	3.15193e-17	--	--	--	--	PREDICTED: ADP-dependent glucokinase [Danio rerio];
TR57779_c0_g4	3.54252	3.15193e-17	--	--	--	--	NA
TR5487_c0_g1	-2.15792	3.18322e-17	K01749|hemC, HMBS	--	GO:0033014;GO:0018160;	GO:0004418;	PREDICTED: hydroxymethylbilane synthase a isoform X1 [Danio rerio];
TR11551_c0_g1	-2.40888	3.24069e-17	K00803|E2.5.1.26, AGPS	--	GO:0008610;GO:0055114;GO:0008610;GO:0055114;GO:0008610;GO:0055114;GO:0008610;GO:0055114;GO:0008610;GO:0055114;	GO:0050660;GO:0008762;GO:0008609;GO:0050660;GO:0008762;GO:0008609;GO:0050660;GO:0008762;GO:0008609;GO:0050660;GO:0008762;GO:0008609;GO:0050660;GO:0008762;GO:0008609;	alkyldihydroxyacetonephosphate synthase, peroxisomal [Danio rerio];alkyldihydroxyacetonephosphate synthase, peroxisomal [Danio rerio];alkyldihydroxyacetonephosphate synthase, peroxisomal [Danio rerio];alkyldihydroxyacetonephosphate synthase, peroxisomal [
TR24589_c1_g1	3.27207	3.30274e-17	--	--	--	--	NA
TR110547_c0_g1	-4.04544	3.97463e-17	--	--	--	--	NA
TR163682_c0_g1	-2.25103	4.37679e-17	--	GO:0005737;GO:0005874;GO:0005634;	--	--	mid1-interacting protein 1-like [Danio rerio];
TR30712_c12_g1	3.91247	4.53088e-17	--	--	--	--	NA
TR94080_c23_g22	2.97137	4.70189e-17	--	--	--	--	PREDICTED: multidrug resistance-associated protein 1-like [Danio rerio];
TR88484_c6_g1	2.49743	4.87034e-17	--	--	--	--	PREDICTED: pleckstrin homology domain-containing family H member 2-like [Notothenia coriiceps];PREDICTED: pleckstrin homology domain-containing family H member 2 [Danio rerio];PREDICTED: pleckstrin homology domain-containing family H member 2 [Danio rerio
TR151706_c16_g9	-2.04244	5.16425e-17	--	--	--	--	PREDICTED: LOW QUALITY PROTEIN: uncharacterized protein LOC106023928 [Esox lucius];
TR40706_c6_g20	-2.33377	5.1787e-17	--	--	--	--	PREDICTED: uncharacterized protein LOC101886346 [Danio rerio];
TR150643_c0_g1	-6.20231	5.22025e-17	--	--	--	--	Histone H2B 1/2 [Larimichthys crocea];
TR5365_c0_g1	-6.20231	5.22025e-17	K06627|CCNA	GO:0005634;	GO:0000079;GO:0051301;GO:0060041;	GO:0019901;	cyclin A2 [Carassius auratus];
TR19630_c0_g1	-2.36437	5.38669e-17	--	--	--	--	unnamed protein product [Oncorhynchus mykiss];unnamed protein product [Oncorhynchus mykiss];
TR197748_c0_g1	-2.3967	5.55709e-17	--	--	--	--	NA
TR54410_c1_g16	-2.3967	5.55709e-17	--	GO:0016021;	GO:0021678;GO:0001755;GO:0021670;GO:0048592;GO:0048565;GO:0048794;GO:0021592;GO:0051216;	GO:0005515;	fibroblast growth factor receptor-like 1 [Ctenopharyngodon idella];
TR43610_c3_g6	-2.59088	5.56473e-17	--	--	--	--	NA
TR88001_c0_g1	3.38124	5.64814e-17	K06535|BSG, CD147	--	--	--	bsg [Danio rerio];
TR85920_c0_g1	3.25712	5.65324e-17	--	--	--	--	interferon-related developmental regulator 1 [Danio rerio];
TR28593_c0_g1	-3.49777	5.92822e-17	--	--	--	--	RecName: Full=Small membrane A-kinase anchor protein; Short=Small membrane AKAP; Short=smAKAP;
TR198909_c0_g21	4.52391	6.20596e-17	--	--	--	--	NA
TR115860_c0_g1	4.16401	6.894e-17	K05147|TNFRSF11A, RANK	--	--	--	tumor necrosis factor receptor superfamily member 11A [Carassius auratus];
TR180436_c0_g2	4.16401	6.894e-17	K00815|TAT	--	GO:0009058;GO:0009072;	GO:0030170;GO:0004838;	tyrosine aminotransferase [Danio rerio];
TR76326_c0_g2	4.16401	6.894e-17	K01168|RNASE1_2	--	GO:0001525;GO:0090305;GO:0050829;GO:0050830;	GO:0004519;GO:0003723;GO:0004540;	Chain A, The X-Ray Structure Of Zebrafish Rnase5;
TR90496_c0_g3	4.16401	6.894e-17	--	--	--	--	NA
TR158162_c0_g1	-7.26644	6.91433e-17	--	GO:0016021;GO:0042613;	GO:0006955;GO:0002504;	--	MHC class II beta chain, partial [Cyprinus carpio 'xingguonensis'];
TR70583_c0_g1	-7.26644	6.91433e-17	K10402|KIF20	GO:0005794;GO:0005871;GO:0005874;	GO:0007018;GO:0000910;	GO:0008017;GO:0005524;GO:0003777;	kinesin-like protein KIF20A [Danio rerio];
TR114165_c1_g2	7.09001	7.13651e-17	--	--	--	--	NA
TR179477_c1_g1	-2.0159	7.46911e-17	--	--	--	--	protein FAM65B [Scleropages formosus];
TR199167_c3_g1	3.89519	7.84011e-17	--	--	--	--	NA
TR203045_c0_g1	2.95756	7.91071e-17	--	--	--	--	NA
TR1769_c0_g1	2.74255	8.62293e-17	--	--	--	--	NA
TR145941_c12_g23	-6.18029	8.98055e-17	--	--	--	--	NA
TR43870_c0_g1	-6.18029	8.98055e-17	--	--	--	--	PREDICTED: complement C1q-like protein 2 [Danio rerio];PREDICTED: complement C1q-like protein 2 [Danio rerio];
TR161287_c0_g2	-4.2872	9.40833e-17	K08557|NR3C4, AR	GO:0005634;	GO:0043401;GO:0006357;GO:0030521;	GO:0008270;GO:0043565;GO:0004882;GO:0005497;	androgen receptor, partial [Latimeria menadoensis];
TR209625_c0_g1	2.04924	1.02673e-16	--	--	--	--	NA
TR124475_c0_g1	6.01201	1.0413e-16	--	--	--	--	PREDICTED: protein phosphatase PTC7 homolog [Notothenia coriiceps];
TR132857_c0_g1	6.01201	1.0413e-16	--	--	--	--	NA
TR7236_c3_g1	-3.47985	1.08584e-16	--	--	--	--	PREDICTED: uncharacterized protein LOC105912761 [Clupea harengus];PREDICTED: uncharacterized protein LOC105912761 [Clupea harengus];
TR10199_c1_g1	7.0709	1.10821e-16	K02739|PSMB7	GO:0005737;GO:0005839;GO:0005634;GO:0005737;GO:0005839;GO:0005634;GO:0005737;GO:0005839;GO:0005634;GO:0005737;GO:0005839;GO:0005634;	GO:0051603;GO:0051603;GO:0051603;GO:0051603;	GO:0004298;GO:0004298;GO:0004298;GO:0004298;	proteasome beta 10 subunit [Danio rerio];proteasome beta 10 subunit [Danio rerio];proteasome beta 10 subunit [Danio rerio];proteasome beta 10 subunit [Danio rerio];
TR1541_c0_g3	7.0709	1.10821e-16	--	--	--	--	NA
TR176443_c0_g1	-7.24538	1.11771e-16	--	--	--	--	PREDICTED: uncharacterized protein LOC103043766 [Astyanax mexicanus];
TR54853_c3_g9	2.86956	1.17685e-16	--	--	--	--	NA
TR194972_c3_g3	-2.83599	1.24555e-16	--	--	--	--	unknown [Hypophthalmichthys nobilis];unknown [Hypophthalmichthys nobilis];
TR177124_c0_g1	2.56698	1.28157e-16	--	--	--	--	NA
TR106163_c3_g1	3.87771	1.36016e-16	--	--	--	--	putative arginase 2C precursor [Hypophthalmichthys nobilis];
TR177210_c0_g1	-2.34012	1.5607e-16	--	--	--	--	Wu:fi13g07 protein, partial [Danio rerio];
TR79657_c0_g19	-2.14695	1.60937e-16	K05101|NTRK3, TRKC	--	--	--	NT-3 growth factor receptor isoform X1 [Scleropages formosus];
TR23511_c0_g1	-2.61043	1.63894e-16	--	--	--	GO:0008270;GO:0003676;	zinc finger CCHC domain-containing protein 9 [Danio rerio];
TR25734_c0_g1	3.34988	1.66568e-16	K01251|E3.3.1.1, ahcY	--	--	--	S-adenosylhomocysteine hydrolase-like protein [Pimephales promelas];
TR107319_c0_g2	7.05154	1.72965e-16	--	--	--	--	tripartite motif-containing protein [Ctenopharyngodon idella];
TR123030_c0_g1	7.05154	1.72965e-16	--	--	--	--	NA
TR60311_c7_g20	7.05154	1.72965e-16	--	--	--	--	NA
TR140696_c0_g1	-2.16914	1.76161e-16	--	--	--	--	PREDICTED: thioredoxin-related transmembrane protein 4 [Astyanax mexicanus];
TR61273_c2_g1	-7.22401	1.81651e-16	--	--	--	--	NA
TR185428_c8_g81	5.01201	1.95203e-16	--	--	--	--	NA
TR6607_c5_g2	5.01201	1.95203e-16	--	--	--	--	PREDICTED: uncharacterized protein LOC102080316 [Oreochromis niloticus];PREDICTED: uncharacterized protein LOC102080316 [Oreochromis niloticus];
TR97137_c0_g1	5.01201	1.95203e-16	--	--	--	--	NA
TR91007_c1_g2	-2.88972	1.98242e-16	--	--	--	--	NA
TR9492_c13_g1	2.38265	1.99513e-16	--	--	--	--	NA
TR87303_c6_g29	2.60011	2.64075e-16	--	--	--	--	NA
TR148063_c3_g1	7.03191	2.69742e-16	--	--	--	--	PREDICTED: LOW QUALITY PROTEIN: uncharacterized protein LOC105903196 [Clupea harengus];
TR153389_c3_g6	7.03191	2.69742e-16	--	--	--	--	NA
TR16902_c2_g5	7.03191	2.69742e-16	--	--	--	--	Pol polyprotein [Dicentrarchus labrax];
TR133848_c2_g13	-2.35955	2.76739e-16	--	--	--	--	Zgc:171352 protein [Danio rerio];
TR153314_c0_g1	2.77619	2.83928e-16	--	--	--	--	PREDICTED: uncharacterized protein C8orf4 homolog [Cynoglossus semilaevis];
TR158738_c0_g17	2.77619	2.83928e-16	--	--	--	--	NA
TR181802_c12_g1	-2.15792	2.93531e-16	--	--	--	--	PREDICTED: high mobility group protein B2-like isoform X1 [Astyanax mexicanus];
TR30807_c0_g1	-7.20231	2.94675e-16	--	--	--	--	CDH1-D, partial [Gallus gallus];
TR12626_c1_g17	4.99183	3.3401e-16	--	--	--	--	NA
TR132326_c3_g3	3.84208	4.1006e-16	K00826|E2.6.1.42, ilvE	--	GO:0009082;	GO:0052654;GO:0052655;GO:0052656;	PREDICTED: branched-chain-amino-acid aminotransferase, cytosolic-like, partial [Astyanax mexicanus];
TR49465_c21_g12	3.84208	4.1006e-16	--	--	--	--	NA
TR184970_c0_g4	-4.59532	4.27621e-16	--	--	--	--	PREDICTED: C-C motif chemokine 2-like [Danio rerio];
TR206209_c19_g32	-4.59532	4.27621e-16	--	--	--	--	NA
TR26674_c0_g1	-2.12475	4.44653e-16	--	--	--	--	PREDICTED: protein kinase Npk isoform X1 [Danio rerio];
TR17546_c0_g3	3.09001	4.58802e-16	--	--	--	--	PREDICTED: GTPase IMAP family member 8-like [Stegastes partitus];PREDICTED: GTPase IMAP family member 8-like [Stegastes partitus];
TR37504_c0_g1	-6.11211	4.66273e-16	--	--	--	--	PREDICTED: zona pellucida sperm-binding protein 3-like [Clupea harengus];
TR166173_c0_g6	-7.18029	4.79928e-16	K07374|TUBA	GO:0005874;GO:0005737;	GO:0051258;GO:0006184;GO:0007017;	GO:0003924;GO:0005200;GO:0005525;	tubulin alpha-2 chain [Danio rerio];
TR498_c0_g1	-2.1466	4.89501e-16	K08462|GPR125	--	--	--	hypothetical protein UY3_05437 [Chelonia mydas];
TR64748_c0_g1	3.31782	4.90806e-16	K06489|CD53, MOX44, TSPAN25	--	--	--	leukocyte surface antigen CD53 [Danio rerio];
TR104773_c0_g1	4.44694	5.58383e-16	K00016|LDH, ldh	GO:0005737;	GO:0044262;GO:0006096;GO:0001666;GO:0055114;	GO:0004459;	L-lactate dehydrogenase A chain [Danio rerio];
TR12519_c0_g1	4.44694	5.58383e-16	--	--	--	--	NA
TR4692_c1_g1	2.53014	5.66821e-16	--	--	--	--	NA
TR202086_c1_g3	-2.19354	5.827e-16	--	--	--	--	NA
TR78517_c0_g7	4.09001	6.27959e-16	--	--	--	--	NA
TR82575_c0_g1	2.10512	6.57712e-16	--	--	--	--	NA
TR187881_c0_g4	6.99183	6.57712e-16	--	--	--	--	PREDICTED: uncharacterized protein LOC106097680, partial [Oreochromis niloticus];
TR67373_c0_g1	6.99183	6.57712e-16	--	GO:0005576;	GO:0006869;GO:0042157;	GO:0008289;	apolipoprotein A-IV [Hemibarbus mylodon];
TR87344_c0_g3	6.99183	6.57712e-16	--	--	--	--	PREDICTED: sushi, von Willebrand factor type A, EGF and pentraxin domain-containing protein 1-like [Danio rerio];
TR92921_c6_g10	6.99183	6.57712e-16	--	--	--	--	NA
TR125502_c3_g1	-5.11211	6.77779e-16	--	--	--	--	NA
TR18338_c0_g1	-5.11211	6.77779e-16	--	--	--	--	ribonuclease inhibitor-like [Ictalurus punctatus];
TR67326_c1_g3	2.39228	6.89866e-16	K01697|E4.2.1.22, CBS	GO:0005737;	GO:0019343;GO:0006535;	GO:0030554;GO:0004124;GO:0004122;GO:0016740;	Cystathionine-beta-synthase a [Danio rerio];
TR74061_c2_g9	2.39228	6.89866e-16	--	--	--	--	ORF2-encoded protein [Danio rerio];ORF2-encoded protein [Danio rerio];
TR128470_c0_g1	3.82394	7.1064e-16	--	--	--	--	NA
TR22805_c10_g11	-2.27339	7.21027e-16	--	--	--	--	PREDICTED: LOW QUALITY PROTEIN: uncharacterized protein LOC103357568 [Stegastes partitus];PREDICTED: LOW QUALITY PROTEIN: uncharacterized protein LOC103357568 [Stegastes partitus];
TR73239_c0_g2	2.07771	7.26486e-16	--	--	--	--	NA
TR28101_c0_g2	5.92955	7.70376e-16	--	--	--	--	NA
TR150435_c0_g1	-7.15792	7.79003e-16	--	GO:0005737;GO:0005634;	GO:0006606;	GO:0008565;	karyopherin alpha 7 (importin alpha 8) [Danio rerio];
TR35563_c0_g1	-7.15792	7.79003e-16	K11277|NPM2	--	GO:0044699;	GO:0005515;	nucleoplasmin-2 [Danio rerio];
TR4796_c0_g4	-7.15792	7.79003e-16	--	--	--	--	PREDICTED: uncharacterized protein KIAA0754-like [Xenopus (Silurana) tropicalis];
TR80705_c0_g1	-2.36737	8.34022e-16	K03002|RPA2, POLR1B	GO:0005736;	GO:0006351;	GO:0003677;GO:0032549;GO:0001054;	Zgc:66298 [Danio rerio];
TR176925_c1_g3	-2.52249	8.82732e-16	--	--	--	--	NA
TR105914_c0_g1	6.97137	1.02907e-15	--	--	--	--	unnamed protein product [Oncorhynchus mykiss];
TR178149_c0_g1	6.97137	1.02907e-15	--	--	--	--	PREDICTED: DNA replication complex GINS protein PSF2 [Oryzias latipes];
TR18660_c0_g10	4.0709	1.09058e-15	--	--	--	--	NA
TR2386_c4_g1	2.56197	1.17687e-15	--	--	--	--	NA
TR89252_c0_g1	2.56197	1.17687e-15	K01517|ADPRM	--	--	GO:0030145;GO:0047631;GO:0047734;GO:0008663;	PREDICTED: manganese-dependent ADP-ribose/CDP-alcohol diphosphatase isoform X1 [Danio rerio];
TR26786_c10_g2	-5.08865	1.23446e-15	--	--	--	--	NA
TR87411_c0_g1	3.80556	1.23572e-15	--	--	--	--	PREDICTED: insulin-induced gene 1 protein-like [Astyanax mexicanus];
TR9837_c0_g1	-2.77459	1.23844e-15	--	--	GO:0006414;	GO:0003746;GO:0005525;GO:0003924;	selenocysteine-specific elongation factor [Danio rerio];
TR201199_c7_g2	-7.1352	1.27332e-15	--	--	--	--	PREDICTED: uncharacterized protein LOC101883233 [Danio rerio];
TR201747_c1_g1	-7.1352	1.27332e-15	--	--	--	--	Zgc:171977 protein [Danio rerio];
TR202021_c2_g2	-7.1352	1.27332e-15	--	--	--	--	PREDICTED: uncharacterized protein LOC100007732 isoform X2 [Danio rerio];
TR166113_c1_g19	5.90817	1.27488e-15	--	--	--	--	unnamed protein product [Oncorhynchus mykiss];
TR76441_c1_g1	5.90817	1.27488e-15	--	--	--	--	NA
TR73570_c1_g1	-2.29037	1.29434e-15	--	GO:0005739;GO:0005739;	GO:0050684;GO:0050684;	--	pentatricopeptide repeat-containing protein 2, mitochondrial [Danio rerio];pentatricopeptide repeat-containing protein 2, mitochondrial [Danio rerio];
TR25556_c0_g5	3.05931	1.32082e-15	--	--	--	--	NA
TR38864_c0_g1	3.59697	1.3514e-15	--	--	--	--	PREDICTED: insulin-induced gene 2 protein-like [Anas platyrhynchos];
TR94711_c0_g4	3.59697	1.3514e-15	--	--	--	--	PREDICTED: GTPase IMAP family member 8-like isoform X3 [Danio rerio];PREDICTED: uncharacterized protein LOC103029776 [Astyanax mexicanus];
TR144470_c0_g1	-2.35431	1.42333e-15	K11728|BPTF, E(bx)	--	--	--	PREDICTED: nucleosome-remodeling factor subunit BPTF, partial [Colius striatus];
TR15524_c0_g1	-2.03239	1.43196e-15	--	--	--	--	HEAT repeat-containing protein 3 [Danio rerio];
TR165886_c0_g1	-4.55023	1.44922e-15	--	--	--	--	uncharacterized protein C6orf203 homolog [Danio rerio];uncharacterized protein C6orf203 homolog [Danio rerio];
TR176182_c0_g3	-2.14624	1.48448e-15	--	--	--	--	PREDICTED: gastrula zinc finger protein XlCGF48.2-like [Danio rerio];
TR60372_c0_g1	2.19693	1.5987e-15	--	--	--	--	NA
TR21707_c5_g7	6.95061	1.60912e-15	--	--	--	--	NA
TR14502_c0_g3	-2.90042	1.78176e-15	--	--	--	--	NA
TR28219_c18_g1	2.36863	1.8029e-15	--	--	--	--	PREDICTED: pleckstrin homology domain-containing family A member 6 isoform X10 [Danio rerio];PREDICTED: pleckstrin homology domain-containing family A member 6 isoform X10 [Danio rerio];
TR29245_c0_g1	-3.15792	1.97458e-15	--	--	--	--	PREDICTED: arrestin domain-containing protein 3-like [Astyanax mexicanus];
TR172588_c0_g2	2.95251	2.03852e-15	--	--	--	--	NA
TR123780_c0_g1	-4.18029	2.04464e-15	--	--	--	--	NA
TR193180_c3_g1	-7.11211	2.07929e-15	--	--	--	--	PREDICTED: cerebellin-4-like [Danio rerio];
TR48531_c7_g4	-7.11211	2.07929e-15	--	--	--	--	NA
TR44789_c0_g2	3.78694	2.139e-15	--	--	--	--	PREDICTED: tumor necrosis factor ligand superfamily member 11 [Danio rerio];
TR98507_c0_g1	3.78694	2.139e-15	--	--	--	--	NA
TR197816_c0_g2	-3.38674	2.2529e-15	--	--	GO:0007275;GO:0030154;	--	PREDICTED: pancreatic progenitor cell differentiation and proliferation factor B-like [Astyanax mexicanus];
TR40184_c1_g2	2.10304	2.29424e-15	--	--	--	--	PREDICTED: epidermal growth factor receptor substrate 15-like 1 isoform X1 [Danio rerio];PREDICTED: uncharacterized protein LOC101885042 isoform X2 [Danio rerio];
TR74756_c0_g1	-2.58791	2.57629e-15	K04402|GADD45	GO:0005634;	GO:0006950;GO:0048339;GO:0051726;	--	Growth arrest and DNA-damage-inducible, alpha like [Danio rerio];
TR173845_c0_g2	2.15328	2.89021e-15	--	GO:0016020;GO:0016020;	--	--	RecName: Full=BRO1 domain-containing protein BROX; AltName: Full=BRO1 domain- and CAAX motif-containing protein; Flags: Precursor;RecName: Full=BRO1 domain-containing protein BROX; AltName: Full=BRO1 domain- and CAAX motif-containing protein; Flags: Precu
TR31970_c0_g1	4.90817	2.8989e-15	--	--	--	GO:0005488;GO:0003676;	PREDICTED: uncharacterized protein LOC105355548 [Oryzias latipes];PREDICTED: zinc finger MYM-type protein 1-like [Astyanax mexicanus];PREDICTED: uncharacterized protein LOC103909516 [Danio rerio];PREDICTED: zinc finger MYM-type protein 1-like [Chrysemys p
TR204185_c1_g2	2.35666	2.92034e-15	--	--	--	--	PREDICTED: protein Smaug homolog 1 isoform X2 [Danio rerio];PREDICTED: protein Smaug homolog 1 isoform X1 [Danio rerio];
TR10743_c0_g1	2.43965	3.13072e-15	K08848|RIPK4	--	GO:0006468;	GO:0005524;GO:0004674;	PREDICTED: receptor-interacting serine/threonine-protein kinase 4 isoform X1 [Danio rerio];
TR134534_c1_g1	-7.08865	3.40344e-15	--	--	--	--	PREDICTED: coiled-coil domain-containing protein 146 [Alligator mississippiensis];
TR198068_c103_g24	5.86445	3.49747e-15	--	--	--	--	NA
TR42117_c0_g3	6.90817	3.9739e-15	--	--	--	--	NA
TR44222_c0_g1	2.47951	4.05662e-15	--	--	--	--	NA
TR58135_c2_g12	-2.12258	4.11043e-15	--	--	--	--	unnamed protein product [Oncorhynchus mykiss];PREDICTED: uncharacterized protein LOC104955046 [Notothenia coriiceps];
TR199491_c0_g1	2.27272	4.15202e-15	--	--	--	--	PREDICTED: complement C1q tumor necrosis factor-related protein 3-like [Maylandia zebra];
TR136308_c0_g1	-3.68148	4.19e-15	--	--	GO:0021654;	--	PREDICTED: ephrin-B3-like [Danio rerio];
TR195325_c0_g1	3.39228	4.22168e-15	--	--	GO:0006413;GO:0017148;	GO:0005515;	unnamed protein product, partial [Oncorhynchus mykiss];
TR207575_c0_g1	-6.0159	4.26133e-15	K00933|E2.7.3.2	--	GO:0016310;	GO:0005524;GO:0004111;	brain creatine kinase b [Danio rerio];
TR195053_c1_g1	-2.36228	4.30359e-15	K02366|EXT1	GO:0030176;	GO:0015012;GO:0006486;	GO:0050508;GO:0050509;	exostosin-1b [Danio rerio];
TR100521_c0_g1	-3.23592	5.26083e-15	--	--	--	--	UPF0515 protein C19orf66 homolog [Danio rerio];
TR147800_c1_g1	-2.06772	5.49021e-15	--	--	--	--	SH3 domain-containing protein 19 [Danio rerio];SH3 domain-containing protein 19 [Danio rerio];
TR70035_c0_g1	-7.06481	5.56982e-15	--	--	--	--	PREDICTED: CUB and zona pellucida-like domain-containing protein 1 [Danio rerio];
TR141623_c0_g1	-3.50031	5.72844e-15	--	--	--	--	elongation of very long chain fatty acids protein 2 [Danio rerio];
TR183644_c0_g3	-2.22321	5.81902e-15	K00665|FASN	--	--	--	fatty acid synthase [Megalobrama amblycephala];
TR132135_c0_g1	6.88648	6.23999e-15	--	--	--	--	NA
TR98871_c0_g2	-2.79351	6.29919e-15	K05681|ABCG2	GO:0043190;	--	--	ATP-binding cassette sub-family G member 2 [Danio rerio];
TR193518_c0_g1	2.46657	6.60307e-15	--	--	--	--	NA
TR157346_c26_g1	3.54252	6.97735e-15	--	--	--	--	NA
TR76246_c4_g4	3.54252	6.97735e-15	--	--	--	--	NA
TR118144_c22_g16	3.2344	7.23069e-15	--	--	--	--	NA
TR208694_c0_g11	3.2344	7.23069e-15	--	--	--	--	NA
TR49160_c9_g2	2.75635	7.23805e-15	--	GO:0016021;	--	--	transmembrane protein 120A [Danio rerio];
TR127175_c11_g16	-2.46535	7.90232e-15	--	--	--	--	NA
TR33713_c1_g1	-7.04056	9.15742e-15	K15260|PARP9	--	--	--	LOC799852 protein [Danio rerio];
TR83613_c0_g2	-7.04056	9.15742e-15	--	--	--	--	plasminogen, partial [Epinephelus bruneus];
TR73853_c0_g5	5.81936	9.65231e-15	--	--	--	--	NA
TR22400_c3_g4	-2.21038	9.79108e-15	--	--	--	--	PREDICTED: protein NYNRIN-like [Xenopus (Silurana) tropicalis];hypothetical protein M959_10111, partial [Chaetura pelagica];
TR171973_c3_g8	6.86445	9.84348e-15	--	--	--	--	NA
TR109845_c0_g1	-3.85836	1.01469e-14	--	--	--	--	NA
TR196680_c6_g1	-4.99081	1.36204e-14	K10141|SESN	GO:0005634;GO:0005634;GO:0005634;GO:0005634;	GO:0007050;GO:0007050;GO:0007050;GO:0007050;	--	sestrin-3 [Danio rerio];sestrin-3 [Danio rerio];sestrin-3 [Danio rerio];sestrin-3 [Danio rerio];
TR113237_c0_g1	-2.4507	1.36987e-14	--	GO:0005777;	GO:0006635;	GO:0050660;GO:0003995;GO:0003997;	PREDICTED: peroxisomal acyl-coenzyme A oxidase 1 isoform X1 [Danio rerio];
TR148201_c2_g2	2.4507	1.36987e-14	--	--	--	--	Ketohexokinase [Danio rerio];
TR141679_c0_g1	2.49609	1.39716e-14	--	--	--	--	uncharacterized protein LOC100034589 [Danio rerio];uncharacterized protein LOC100034589 [Danio rerio];
TR13678_c2_g1	4.84208	1.47767e-14	--	--	--	--	NA
TR207968_c1_g1	4.84208	1.47767e-14	--	--	--	--	NA
TR129833_c0_g1	-7.0159	1.51013e-14	--	--	--	--	ribosomal protein S2-like isoform 3 [Callorhinchus milii];
TR38820_c4_g1	-7.0159	1.51013e-14	--	--	--	--	NA
TR103517_c0_g1	6.84208	1.55596e-14	--	--	--	--	NA
TR183429_c0_g1	6.84208	1.55596e-14	--	--	--	--	NA
TR63407_c1_g1	5.79628	1.6083e-14	--	--	--	--	NA
TR97563_c0_g2	-4.4556	1.69154e-14	--	--	--	--	cyclin N-terminal domain-containing protein 2 [Danio rerio];
TR151706_c15_g2	3.70998	1.94196e-14	--	--	--	--	PREDICTED: poly [ADP-ribose] polymerase 4 [Danio rerio];unnamed protein product [Oncorhynchus mykiss];
TR166503_c0_g1	2.19963	1.95997e-14	--	--	--	--	NA
TR157128_c0_g1	-2.3567	2.23365e-14	K00746|CSGALNACT1_2	GO:0032580;	GO:0050650;GO:0015012;	GO:0016758;	chondroitin sulfate N-acetylgalactosaminyltransferase 2 [Danio rerio] ;
TR11678_c1_g1	2.48254	2.28444e-14	--	--	--	--	NA
TR201045_c0_g1	6.81936	2.46224e-14	--	--	--	--	PREDICTED: uncharacterized protein LOC102079738 [Oreochromis niloticus];
TR143853_c0_g1	-3.61735	2.64983e-14	K15323|TSEN34	--	--	--	PREDICTED: tRNA-splicing endonuclease subunit Sen34 isoform X2 [Danio rerio];
TR127_c0_g1	2.34033	2.65247e-14	K10138|IGFBP3	GO:0016942;GO:0005634;	GO:0030514;GO:0060037;GO:0001558;GO:0001501;GO:0030916;GO:0048009;	GO:0031994;GO:0031995;	insulin-like growth factor binding protein 3 [Cyprinus carpio];
TR87085_c0_g6	4.30151	2.65853e-14	--	--	--	--	NA
TR113244_c0_g4	5.77282	2.68319e-14	--	--	--	--	phosphoenolpyruvate carboxykinase, cytosolic [GTP] [Danio rerio];phosphoenolpyruvate carboxykinase, cytosolic [GTP] [Danio rerio];
TR204054_c0_g1	5.77282	2.68319e-14	--	--	--	--	Pol polyprotein [Dicentrarchus labrax];
TR90900_c1_g1	2.64944	2.77072e-14	K02649|PIK3R	GO:0005622;	GO:0044699;GO:0050794;	--	LOC557176 protein [Danio rerio];
TR180643_c1_g3	2.52858	2.92526e-14	--	--	--	--	NA
TR112941_c0_g1	3.95061	3.01766e-14	--	GO:0016020;	--	--	transmembrane protein 45A [Danio rerio];transmembrane protein 45A [Danio rerio];
TR119863_c0_g1	3.95061	3.01766e-14	K00826|E2.6.1.42, ilvE	--	GO:0009082;	GO:0052654;GO:0052655;GO:0052656;	PREDICTED: branched-chain-amino-acid aminotransferase, cytosolic-like, partial [Astyanax mexicanus];
TR184771_c0_g1	-4.43094	3.12868e-14	K00355|NQO1	--	--	--	PREDICTED: NAD(P)H dehydrogenase [quinone] 1-like isoform X1 [Clupea harengus];
TR205395_c0_g7	3.69008	3.36801e-14	--	--	--	--	NA
TR207426_c0_g1	3.69008	3.36801e-14	K09576|FKBP11	--	GO:0044267;GO:0071391;	GO:0016853;	PREDICTED: peptidyl-prolyl cis-trans isomerase FKBP11 isoform X2 [Danio rerio];
TR100768_c1_g1	3.48594	3.60888e-14	--	--	--	GO:0005488;	PREDICTED: zinc finger and SCAN domain containing 2-like isoform X2 [Danio rerio];
TR107578_c5_g4	-2.30678	3.62459e-14	--	--	--	--	membrane-spanning 4-domains, subfamily A, member 17A.17 [Danio rerio];
TR176564_c0_g4	-2.30678	3.62459e-14	K08547|NR2F1, TFCOUP1	GO:0005634;	GO:0043401;GO:0006355;GO:0060838;GO:0001946;	GO:0008270;GO:0043565;GO:0003707;GO:0004879;	PREDICTED: nuclear receptor subfamily 2 group F member 1-A isoform X7 [Latimeria chalumnae];PREDICTED: COUP transcription factor 2 isoform X3 [Callorhinchus milii];
TR173316_c0_g1	3.32013	3.69305e-14	K01689|ENO, eno	GO:0000015;GO:0000015;	GO:0006096;GO:0006096;	GO:0004634;GO:0000287;GO:0004634;GO:0000287;	Enolase 1, (alpha) [Danio rerio];Enolase 1, (alpha) [Danio rerio];
TR128151_c0_g1	2.25302	3.71148e-14	K07865|RHOU, WRCH1	GO:0005622;GO:0016020;GO:0005622;GO:0016020;	GO:0007264;GO:0007264;	GO:0005525;GO:0005525;	PREDICTED: ras homolog family member Ub isoform X1 [Danio rerio];ras homolog family member Ub [Danio rerio];
TR114397_c4_g8	6.79628	3.87455e-14	--	GO:0005622;	GO:0006508;	GO:0004198;	uncharacterized protein LOC559822 [Danio rerio];
TR11930_c1_g5	6.79628	3.87455e-14	--	--	--	--	NA
TR126898_c4_g2	6.79628	3.87455e-14	--	--	--	--	NA
TR166250_c7_g5	6.79628	3.87455e-14	--	--	--	--	NA
TR51628_c1_g1	2.78068	3.9947e-14	K05641|ABCA1	--	--	--	ATP-binding cassette, sub-family A (ABC1), member 1B [Danio rerio];
TR145607_c0_g2	-5.9128	3.9947e-14	--	--	--	--	PREDICTED: histone-lysine N-methyltransferase set1-like [Pseudopodoces humilis];
TR204934_c0_g1	-6.96527	4.08699e-14	K08756|FABP7	--	GO:0006810;	GO:0005504;GO:0005215;	fatty acid binding protein 7, brain, a [Danio rerio];
TR51699_c0_g4	-6.96527	4.08699e-14	K05868|CCNB	GO:0005634;	GO:0007067;GO:0000079;	GO:0019901;	G2/mitotic-specific cyclin-B2 [Danio rerio];
TR95771_c1_g1	-2.46458	4.09402e-14	K03515|REV1	--	--	--	PREDICTED: DNA repair protein REV1 isoform X2 [Danio rerio];PREDICTED: DNA repair protein REV1 isoform X2 [Danio rerio];PREDICTED: DNA repair protein REV1 [Clupea harengus];PREDICTED: DNA repair protein REV1 isoform X2 [Danio rerio];
TR38690_c0_g1	2.32751	4.24769e-14	K02212|MCM4, CDC54	GO:0042555;	GO:0001878;GO:0006270;GO:0032508;	GO:0003677;GO:0003682;GO:0003678;GO:0005524;	DNA replication licensing factor MCM4 [Danio rerio];
TR143940_c0_g2	5.74897	4.44527e-14	--	--	--	--	NA
TR14890_c6_g7	5.74897	4.44527e-14	--	--	--	--	NA
TR208199_c2_g11	5.74897	4.44527e-14	--	--	--	--	NA
TR9782_c0_g1	4.27949	4.59192e-14	--	--	--	--	NA
TR160063_c0_g1	-3.2872	4.60849e-14	K01672|E4.2.1.1	--	GO:0015670;GO:0042539;GO:0006730;	GO:0004089;GO:0008270;	carbonic anhydrase [Cyprinus carpio];
TR119349_c0_g1	2.0285	5.2781e-14	--	--	--	--	NA
TR74451_c0_g2	2.0285	5.2781e-14	K04399|CASP9	--	GO:0006915;	GO:0008234;	caspase-9 [Cyprinus carpio];
TR9322_c0_g1	2.0285	5.2781e-14	--	--	--	--	PREDICTED: MORC family CW-type zinc finger protein 3-like isoform X1 [Astyanax mexicanus];
TR91543_c1_g2	-2.79733	5.72078e-14	--	--	--	--	PREDICTED: uncharacterized protein LOC101883233 [Danio rerio];
TR198774_c2_g1	-4.40584	5.77857e-14	--	--	--	--	intestinal fatty acid binding protein 2b [Cyprinus carpio];
TR134610_c0_g1	3.0472	5.81598e-14	--	GO:0015629;	GO:0007517;GO:0000902;GO:0030036;	GO:0003779;	transgelin [Danio rerio];
TR190424_c3_g3	3.6699	5.83027e-14	--	--	--	--	NA
TR128359_c0_g2	6.77282	6.14205e-14	--	--	--	--	NA
TR135627_c0_g1	-2.7256	6.21073e-14	--	--	--	--	NA
TR55860_c2_g1	2.10743	6.24448e-14	--	--	--	--	NA
TR31234_c0_g1	3.30151	6.34247e-14	--	--	--	--	NA
TR7852_c9_g10	3.30151	6.34247e-14	--	--	--	--	vitamin K-dependent protein S precursor [Danio rerio];
TR120757_c6_g37	-6.93928	6.76431e-14	--	--	--	--	NA
TR96608_c0_g1	-6.93928	6.76431e-14	--	--	--	GO:0003729;	uncharacterized protein LOC558918 [Danio rerio];
TR211008_c3_g9	-5.88584	7.02249e-14	K06545|CD163	--	--	--	PREDICTED: scavenger receptor cysteine-rich type 1 protein M130-like [Danio rerio];PREDICTED: scavenger receptor cysteine-rich type 1 protein M130-like [Danio rerio];PREDICTED: scavenger receptor cysteine-rich type 1 protein M130-like [Danio rerio];PREDIC
TR138343_c0_g1	5.72473	7.43345e-14	--	--	--	--	NA
TR41947_c1_g1	5.72473	7.43345e-14	--	--	--	--	NA
TR49857_c0_g2	5.72473	7.43345e-14	--	--	--	--	NA
TR96441_c2_g7	2.61969	7.55363e-14	--	--	--	--	PREDICTED: uncharacterized protein LOC101883913 isoform X1 [Danio rerio];
TR169633_c0_g3	2.84208	7.80993e-14	--	--	--	--	NA
TR18660_c0_g17	4.25712	7.98419e-14	--	--	--	--	NA
TR54685_c0_g1	4.25712	7.98419e-14	--	--	--	--	NA
TR83683_c0_g1	-4.9128	8.26805e-14	--	--	--	GO:0003924;GO:0005525;GO:0003924;GO:0005525;GO:0003924;GO:0005525;GO:0003924;GO:0005525;GO:0003924;GO:0005525;	PREDICTED: GTP-binding protein 1 [Latimeria chalumnae];GTP binding protein 1, like [Danio rerio];GTP binding protein 1, like [Danio rerio];PREDICTED: GTP-binding protein 1-like [Astyanax mexicanus];GTP-binding protein 1 isoform X1, partial [Scleropages fo
TR43232_c0_g1	-2.2145	9.07328e-14	--	--	GO:0019752;GO:0019752;	GO:0030170;GO:0016831;GO:0030170;GO:0016831;	RecName: Full=Pyridoxal-dependent decarboxylase domain-containing protein 1;pyridoxal-dependent decarboxylase domain-containing protein 1 [Danio rerio];
TR48441_c0_g1	6.74897	9.72196e-14	--	--	--	--	NA
TR57519_c12_g109	6.74897	9.72196e-14	--	--	--	--	NA
TR118622_c10_g3	-2.24538	9.7469e-14	K05100|MST1R, RON	--	--	--	PREDICTED: macrophage-stimulating protein receptor [Danio rerio];
TR52908_c6_g7	-2.24538	9.7469e-14	--	--	--	--	unnamed protein product [Oncorhynchus mykiss];
TR69101_c0_g1	-2.24538	9.7469e-14	--	--	--	--	WD repeat-containing protein 6 [Danio rerio];
TR109460_c0_g1	3.14586	1.05449e-13	--	--	--	--	NA
TR110805_c1_g1	3.14586	1.05449e-13	--	--	--	--	Transmembrane O-methyltransferase [Larimichthys crocea];
TR110061_c0_g1	3.44694	1.07149e-13	--	--	--	--	60 kDa lysophospholipase [Danio rerio];
TR44800_c0_g3	-2.3132	1.09784e-13	K11350|BRPF3	--	--	--	PREDICTED: bromodomain and PHD finger-containing protein 3-like [Clupea harengus];PREDICTED: bromodomain and PHD finger-containing protein 3 isoform X2 [Danio rerio];PREDICTED: bromodomain and PHD finger-containing protein 3 isoform X2 [Danio rerio];
TR9402_c0_g1	2.30151	1.09831e-13	--	--	--	--	NA
TR117960_c0_g1	-6.9128	1.11563e-13	K08202|SLC22A4_5, OCTN	--	--	--	PREDICTED: solute carrier family 22 member 4 [Danio rerio];
TR152408_c1_g2	-6.9128	1.11563e-13	K02740|PSMB8, LMP7	GO:0005737;GO:0005839;GO:0005634;	GO:0051603;	GO:0004298;	Proteasome subunit beta type 8 [Oncorhynchus mykiss];
TR32221_c6_g1	-6.9128	1.11563e-13	K06635|PTTG	--	--	--	pituitary tumor-transforming 1 [Danio rerio];
TR72764_c0_g1	-6.9128	1.11563e-13	--	--	--	--	NA
TR81579_c0_g10	-6.9128	1.11563e-13	--	--	--	--	PREDICTED: homeodomain-interacting protein kinase 1-like, partial [Stegastes partitus];
TR3469_c2_g1	-2.11875	1.15703e-13	K16467|CNTLN	--	--	--	PREDICTED: centlein isoform X3 [Danio rerio];PREDICTED: centlein isoform X3 [Danio rerio];PREDICTED: centlein isoform X3 [Danio rerio];
TR13748_c4_g6	-5.85836	1.23037e-13	--	--	--	--	putative RNA-directed DNA polymerase from transposon X-element [Larimichthys crocea];
TR14514_c6_g2	2.15194	1.23115e-13	--	--	--	--	Tensin-3 [Chelonia mydas];PREDICTED: tensin-3-like [Astyanax mexicanus];
TR45126_c1_g3	5.70006	1.2365e-13	K02741|PSMB9, LMP2	GO:0005737;GO:0005839;GO:0005634;	GO:0051603;	GO:0004298;	proteasome subunit beta type-9 [Danio rerio];
TR49132_c1_g1	-2.1445	1.27525e-13	--	--	--	--	si:ch73-127m5.2 [Danio rerio];
TR72105_c6_g36	-4.88584	1.51267e-13	--	--	--	--	NA
TR160814_c4_g1	-2.20056	1.51999e-13	K10798|PARP	--	--	--	PREDICTED: poly [ADP-ribose] polymerase 1 [Notothenia coriiceps];
TR186755_c12_g3	-3.24538	1.53283e-13	K09556|BAG2	--	--	GO:0051087;	BAG family molecular chaperone regulator 2 [Danio rerio];
TR161236_c6_g1	-4.0159	1.53465e-13	--	--	--	--	PREDICTED: uncharacterized protein LOC102458393 [Pelodiscus sinensis];
TR58176_c0_g2	6.72473	1.53946e-13	--	--	--	--	NA
TR98787_c0_g11	2.1765	1.72336e-13	--	--	--	--	NA
TR188494_c0_g1	3.12748	1.79808e-13	--	--	--	--	NA
TR28161_c0_g1	3.42705	1.84724e-13	--	--	--	--	NA
TR136295_c0_g3	-6.88584	1.85193e-13	--	--	--	--	NA
TR59793_c0_g1	-6.88584	1.85193e-13	--	--	--	--	PREDICTED: uncharacterized protein LOC104952634 [Notothenia coriiceps];
TR201360_c2_g12	2.73285	1.85358e-13	--	--	--	--	NA
TR43925_c10_g2	-2.33546	1.95581e-13	K12968|ADAR, ADAR1	--	--	--	RNA-specific adenosine deaminase [Ctenopharyngodon idella];
TR83573_c4_g4	-2.37515	2.0323e-13	K14943|MBNL	--	--	GO:0046872;	muscleblind-like protein 3D [Danio rerio];
TR159023_c0_g1	5.67497	2.06956e-13	--	--	--	--	PREDICTED: prolow-density lipoprotein receptor-related protein 1 [Danio rerio];
TR131076_c2_g1	2.47144	2.08063e-13	--	--	--	--	NA
TR167500_c0_g4	2.47144	2.08063e-13	--	--	--	--	NA
TR867_c10_g2	4.72473	2.23806e-13	--	--	--	--	NA
TR100659_c2_g12	2.89519	2.52703e-13	--	--	--	--	NA
TR138430_c1_g6	2.41283	2.60562e-13	--	--	--	--	NA
TR196680_c7_g1	-3.22401	2.79767e-13	--	--	--	--	protein FAM78A [Danio rerio];
TR77381_c0_g1	-3.52715	3.04026e-13	--	--	--	--	NA
TR112411_c0_g1	-6.85836	3.07839e-13	K00699|UGT	--	GO:0008152;	GO:0016758;	UDP glucuronosyltransferase 5 family, polypeptide G1 precursor [Danio rerio];
TR45298_c0_g1	-2.74288	3.17804e-13	--	--	--	--	PREDICTED: myb-related transcription factor, partner of profilin-like isoform X1 [Danio rerio];PREDICTED: myb-related transcription factor, partner of profilin-like isoform X2 [Danio rerio];
TR102928_c0_g1	3.40687	3.18089e-13	--	--	--	--	NA
TR205963_c1_g1	3.24418	3.18858e-13	K02678|ETS, pnt	--	--	--	PREDICTED: protein C-ets-2 [Astyanax mexicanus];
TR204199_c0_g1	-3.09652	3.42581e-13	--	--	--	--	PREDICTED: C-C motif chemokine 2-like [Danio rerio];
TR59214_c0_g1	2.19001	3.80301e-13	K11108|RCL1	GO:0005730;	GO:0042254;GO:0006396;	GO:0003824;	RNA terminal phosphate cyclase-like 1 [Danio rerio];
TR106857_c0_g2	6.67497	3.89943e-13	--	--	--	--	NA
TR185428_c8_g91	6.67497	3.89943e-13	--	--	--	--	NA
TR2065_c2_g19	2.6335	4.20378e-13	--	--	--	--	NA
TR191022_c0_g1	-2.05482	4.69954e-13	K04499|RUVBL1, RVB1, INO80H	GO:0071339;	GO:0032508;GO:0006310;GO:0006355;GO:0060420;GO:0006281;	GO:0043141;GO:0005524;	ruvB-like 1 [Danio rerio];
TR49194_c0_g1	3.84208	4.76223e-13	--	--	--	--	NA
TR122736_c0_g1	-3.20231	5.07934e-13	--	--	--	--	NA
TR19985_c0_g2	-3.20231	5.07934e-13	K09571|FKBP4_5	GO:0016020;	GO:0006457;GO:0000413;	GO:0003755;GO:0005528;	peptidyl-prolyl cis-trans isomerase FKBP4 [Danio rerio];
TR158295_c0_g1	-6.83034	5.10373e-13	--	GO:0005634;	GO:0001840;	--	siaz-interacting nuclear protein [Danio rerio];siaz-interacting nuclear protein [Danio rerio];
TR192336_c0_g1	-6.83034	5.10373e-13	--	--	--	--	NA
TR197098_c2_g1	-6.83034	5.10373e-13	--	--	--	--	NA
TR44218_c0_g1	-6.83034	5.10373e-13	--	GO:0005938;	--	--	oogenesis-related [Danio rerio];
TR21569_c2_g1	2.70006	5.12125e-13	--	--	--	--	NA
TR17132_c0_g1	-2.80177	5.15615e-13	K00149|ALDH9A1	--	GO:0044710;	GO:0004029;	PREDICTED: aldehyde dehydrogenase family 9 member A1-A-like [Astyanax mexicanus];
TR96505_c13_g1	-2.80177	5.15615e-13	--	--	--	--	PREDICTED: anthrax toxin receptor 2 isoform X1 [Danio rerio];
TR12399_c2_g1	-2.07848	5.24342e-13	--	GO:0016020;	--	--	PREDICTED: solute carrier family 25 member 51-like [Danio rerio];
TR48934_c0_g1	2.442	5.52342e-13	--	--	GO:0045454;	--	Zgc:136472 protein [Danio rerio];
TR159654_c0_g1	-3.50369	5.57463e-13	--	--	--	GO:0046872;	ankyrin repeat and MYND domain-containing protein 2 [Danio rerio];
TR105456_c2_g1	5.62344	5.79621e-13	--	--	--	--	NA
TR65157_c0_g1	5.62344	5.79621e-13	--	--	--	--	NA
TR128662_c0_g1	2.29459	6.13726e-13	--	--	--	--	PREDICTED: CD276 antigen-like [Danio rerio];PREDICTED: CD276 antigen-like [Danio rerio];
TR10616_c1_g2	6.64944	6.19434e-13	--	--	--	--	chemokine CCL-C25v precursor [Danio rerio];
TR167649_c0_g1	6.64944	6.19434e-13	--	--	--	--	NA
TR44671_c1_g1	6.64944	6.19434e-13	--	--	--	--	PREDICTED: complement factor H like 3 isoform X4 [Danio rerio];PREDICTED: complement factor H like 3 isoform X4 [Danio rerio];
TR129235_c0_g2	4.67497	6.66482e-13	--	--	--	--	PREDICTED: uncharacterized protein LOC101883708 [Danio rerio];
TR162807_c0_g1	4.67497	6.66482e-13	K09546|HSPB7	--	GO:0006950;	--	heat shock protein beta-7 [Danio rerio];
TR76660_c0_g2	2.95756	8.07828e-13	K04459|DUSP, MKP	GO:0005654;	GO:0006470;GO:0000188;GO:0042981;GO:0001706;	GO:0017017;GO:0004725;	dual specificity protein phosphatase 2 [Danio rerio];
TR61939_c5_g1	3.81936	8.25767e-13	--	--	--	--	NA
TR66613_c0_g1	3.81936	8.25767e-13	--	--	--	--	NA
TR165504_c1_g1	2.33037	8.27411e-13	--	--	--	--	NA
TR108617_c3_g12	-6.80177	8.49909e-13	--	--	--	--	zona pellucid glycoprotein 3 [Culter alburnus];
TR38820_c0_g1	-6.80177	8.49909e-13	--	--	--	--	NA
TR144276_c8_g18	3.0709	8.83649e-13	--	--	--	--	NA
TR81173_c0_g9	-4.80177	9.2979e-13	--	--	--	--	NA
TR15765_c0_g1	3.20465	9.31081e-13	--	--	--	--	NA
TR97586_c0_g1	3.36564	9.39091e-13	--	--	--	--	NA
TR97739_c6_g9	3.36564	9.39091e-13	--	--	--	--	CFH protein, partial [Danio rerio];CFH protein, partial [Danio rerio];
TR34344_c0_g1	5.59697	9.71677e-13	--	--	--	--	NA
TR55404_c0_g3	-3.93928	9.7508e-13	--	--	--	--	NA
TR26968_c0_g2	-2.70541	9.87101e-13	K02432|FZD1_7, fz	GO:0016021;GO:0032589;GO:0005737;GO:0045177;	GO:0007420;GO:0090504;GO:0060070;GO:0001944;GO:0007409;GO:0030855;GO:0007223;GO:0042074;GO:0008406;GO:0007199;GO:0060027;	GO:0004930;GO:0017147;GO:0030165;GO:0042813;	Frizzled homolog 7a [Danio rerio];
TR160721_c0_g2	6.62344	9.87101e-13	--	--	--	--	PREDICTED: uncharacterized protein LOC101882848 isoform X1 [Danio rerio];
TR174687_c0_g1	6.62344	9.87101e-13	--	--	--	--	NA
TR3263_c3_g1	6.62344	9.87101e-13	--	--	--	--	NA
TR40472_c1_g1	2.75769	1.01947e-12	--	--	--	--	NA
TR146270_c4_g2	2.2344	1.15028e-12	--	--	--	--	NA
TR158295_c0_g2	-5.74288	1.19098e-12	--	GO:0005634;	GO:0001840;	--	siaz-interacting nuclear protein [Danio rerio];
TR11115_c0_g2	2.84208	1.19533e-12	K16501|CDHR1, PCDH21	--	--	--	Cadherin-related family member 1, partial [Haliaeetus albicilla];PREDICTED: cadherin-related family member 1 [Clupea harengus];
TR188620_c0_g2	2.19123	1.32555e-12	K14480|APOL	--	--	--	PREDICTED: apolipoprotein L6-like [Danio rerio];PREDICTED: apolipoprotein L6-like [Danio rerio];
TR102855_c0_g2	-6.77263	1.41834e-12	K15043|KPNA2	GO:0005737;GO:0005634;	GO:0006606;	GO:0008565;	importin subunit alpha-1 [Danio rerio];
TR148212_c1_g1	-6.77263	1.41834e-12	--	--	--	--	coiled-coil domain containing 120 [Danio rerio] ;
TR184970_c0_g6	-6.77263	1.41834e-12	--	--	--	--	PREDICTED: LOW QUALITY PROTEIN: C-C motif chemokine 2-like [Danio rerio];
TR203753_c0_g1	-6.77263	1.41834e-12	--	--	--	--	NA
TR55417_c0_g1	3.79628	1.43176e-12	--	--	--	--	PREDICTED: microfibrillar-associated protein 2-like [Danio rerio];
TR50520_c0_g1	3.54252	1.56091e-12	--	GO:0016021;	GO:0035556;GO:0009190;	GO:0004016;GO:0000166;	adenylate cyclase type 1 [Danio rerio];
TR13896_c0_g1	6.59697	1.57969e-12	--	--	--	--	PREDICTED: sushi, von Willebrand factor type A, EGF and pentraxin domain-containing protein 1-like [Danio rerio];
TR158609_c2_g25	3.18447	1.59103e-12	--	--	--	--	NA
TR77668_c0_g2	-2.76278	1.62223e-12	--	--	--	--	UPF0553 protein C9orf64 homolog [Danio rerio];UPF0553 protein C9orf64 homolog [Danio rerio];
TR21898_c0_g4	5.57	1.63083e-12	--	--	--	--	NA
TR176957_c0_g1	-2.31172	1.70896e-12	K03083|GSK3B	--	GO:0003146;GO:0006468;GO:0001947;GO:0003146;GO:0006468;GO:0001947;	GO:0004674;GO:0005524;GO:0004674;GO:0005524;	glycogen synthase kinase 3 beta [Danio rerio];PREDICTED: glycogen synthase kinase-3 beta isoform X1 [Danio rerio];
TR29012_c0_g2	-3.4556	1.87896e-12	--	--	--	--	PREDICTED: uncharacterized protein LOC100537066 [Danio rerio];
TR84874_c12_g11	-2.49777	1.89529e-12	K08551|NR3A2, ESR2	GO:0005634;GO:0005634;	GO:0043401;GO:0006355;GO:0030520;GO:0043401;GO:0006355;GO:0030520;	GO:0008270;GO:0005496;GO:0043565;GO:0003700;GO:0030284;GO:0008270;GO:0005496;GO:0043565;GO:0003700;GO:0030284;	PREDICTED: estrogen receptor beta-1-like isoform X3 [Astyanax mexicanus];estrogen receptor 2a [Rutilus rutilus];
TR141142_c0_g2	4.62344	1.98839e-12	K08559|NR4A3, NOR1	--	--	--	PREDICTED: nuclear receptor subfamily 4 group A member 3 isoform X2 [Danio rerio];
TR91682_c2_g1	4.62344	1.98839e-12	--	--	--	--	NA
TR98822_c2_g1	4.62344	1.98839e-12	--	--	--	--	NA
TR191883_c0_g1	-5.71251	2.10608e-12	--	--	--	--	ZAR1-like protein [Danio rerio];
TR3530_c0_g3	-2.15792	2.1557e-12	K06176|truD, PUS7	--	GO:0001522;GO:0008033;GO:0001522;GO:0008033;GO:0001522;GO:0008033;	GO:0009982;GO:0003723;GO:0009982;GO:0003723;GO:0009982;GO:0003723;	pseudouridylate synthase 7 homolog-like protein [Danio rerio];pseudouridylate synthase 7 homolog-like protein [Danio rerio];pseudouridylate synthase 7 homolog-like protein [Danio rerio];
TR13074_c7_g3	4.1151	2.19233e-12	--	--	--	--	NA
TR164724_c0_g1	4.1151	2.19233e-12	--	--	--	--	NA
TR196030_c0_g1	2.92009	2.29212e-12	--	--	--	--	NA
TR6607_c4_g13	-4.24538	2.3112e-12	--	--	--	--	NA
TR77751_c4_g1	-4.24538	2.3112e-12	--	--	--	--	NA
TR131949_c0_g2	2.39667	2.35937e-12	--	--	--	--	NA
TR122980_c0_g1	-6.74288	2.36416e-12	--	--	--	--	PREDICTED: perlwapin [Danio rerio];
TR123768_c1_g1	-6.74288	2.36416e-12	--	--	--	--	NA
TR198196_c1_g4	-6.74288	2.36416e-12	--	--	--	--	PREDICTED: CD276 antigen-like [Danio rerio];
TR90735_c24_g3	2.51046	2.44338e-12	--	--	--	--	transformed 3T3 cell double minute 2-like protein, partial [Gobiocypris rarus];
TR9438_c2_g1	2.25237	2.51193e-12	--	--	--	--	NA
TR196946_c0_g1	-2.25745	2.72912e-12	--	GO:0005874;	GO:0051258;GO:0006184;GO:0007017;	GO:0003924;GO:0005200;GO:0005525;	PREDICTED: tubulin beta chain, partial [Notothenia coriiceps];
TR126372_c11_g1	5.54252	2.73662e-12	K09571|FKBP4_5	GO:0016020;	GO:0006457;GO:0000413;	GO:0003755;GO:0005528;	peptidyl-prolyl cis-trans isomerase FKBP5 [Danio rerio];
TR91031_c0_g3	-2.29542	2.89858e-12	K03132|TAF7	GO:0005669;GO:0005669;	GO:0006367;GO:0006367;	--	transcription initiation factor TFIID subunit 7-like [Danio rerio];transcription initiation factor TFIID subunit 7-like [Danio rerio];
TR23309_c0_g1	-3.1352	3.03047e-12	--	--	--	--	NA
TR37477_c2_g3	-3.1352	3.03047e-12	--	GO:0016021;GO:0016021;GO:0016021;	GO:0006869;GO:0055085;GO:0006869;GO:0055085;GO:0006869;GO:0055085;	--	spinster-like 3 [Danio rerio];protein spinster homolog 3 [Danio rerio];spinster-like 3 [Danio rerio];
TR136245_c2_g1	-2.66693	3.05494e-12	--	--	--	--	PREDICTED: rabphilin-3A isoform X2 [Danio rerio];PREDICTED: rabphilin-3A isoform X2 [Danio rerio];
TR197338_c1_g1	-4.74288	3.12685e-12	--	--	--	--	NA
TR22388_c0_g1	-2.42801	3.2396e-12	K12585|DIS3, RRP44	--	--	--	PREDICTED: exosome complex exonuclease RRP44 [Danio rerio];
TR89306_c0_g1	-2.53643	3.25743e-12	--	--	--	--	PREDICTED: uncharacterized protein si:ch73-30l9.1 [Danio rerio];
TR153694_c0_g1	-5.68148	3.73417e-12	--	--	--	--	zona pellucida 3 [Gobiocypris rarus];
TR22517_c0_g1	2.63216	3.8613e-12	--	--	--	--	NA
TR108617_c3_g17	-6.71251	3.96595e-12	--	--	--	--	zona pellucid glycoprotein 3 [Culter alburnus];
TR11124_c13_g27	-6.71251	3.96595e-12	--	--	--	--	PREDICTED: uncharacterized protein LOC101883013 [Danio rerio];
TR149012_c0_g1	-6.71251	3.96595e-12	--	--	--	--	PREDICTED: uncharacterized protein LOC104949296 isoform X6 [Notothenia coriiceps];PREDICTED: uncharacterized protein LOC104949296 isoform X6 [Notothenia coriiceps];
TR88031_c2_g5	-6.71251	3.96595e-12	--	--	--	--	unnamed protein product [Oncorhynchus mykiss];
TR105364_c0_g1	6.54252	4.04311e-12	--	--	--	--	NA
TR29623_c0_g1	6.54252	4.04311e-12	--	--	--	--	NA
TR113881_c18_g5	-4.21681	4.28393e-12	--	--	--	--	NA
TR204450_c0_g1	3.74897	4.30243e-12	--	--	--	--	PREDICTED: integrin alpha-9 [Notothenia coriiceps];
TR63937_c1_g1	3.74897	4.30243e-12	K04706|PIAS1	GO:0005634;GO:0005634;GO:0005634;	GO:0032480;GO:0060339;GO:0032480;GO:0060339;GO:0048519;GO:0044699;GO:0032480;GO:0060339;GO:0048519;GO:0044699;	--	protein inhibitor of activated STAT, 4b isoform 1 [Danio rerio];protein inhibitor of activated STAT, 4b isoform 2 [Danio rerio];protein inhibitor of activated STAT, 4b isoform 1 [Danio rerio];protein inhibitor of activated STAT, 4b isoform 2 [Danio rerio]
TR208669_c9_g4	-3.25745	4.4463e-12	K01103|PFKFB	--	--	--	PREDICTED: 6-phosphofructo-2-kinase/fructose-2,6-bisphosphatase isoform X3 [Danio rerio];
TR175115_c28_g1	5.51451	4.60424e-12	--	--	--	--	NA
TR185428_c8_g110	5.51451	4.60424e-12	--	--	--	--	NA
TR149818_c1_g1	3.49743	4.64119e-12	--	--	--	--	NA
TR79137_c6_g1	3.49743	4.64119e-12	--	--	--	--	PREDICTED: SEC14-like protein 1 [Danio rerio];
TR170486_c1_g1	-2.80701	4.65156e-12	--	--	--	--	PREDICTED: protein LBH [Takifugu rubripes];
TR91543_c0_g1	-3.61735	4.6941e-12	--	--	--	--	PREDICTED: uncharacterized protein LOC106097554 [Oreochromis niloticus];
TR35833_c0_g12	3.30151	4.7428e-12	--	--	--	--	NA
TR109584_c0_g1	-2.07219	4.83253e-12	K01620|ltaE	--	GO:0006520;GO:0006520;GO:0006520;GO:0006520;	GO:0030170;GO:0016829;GO:0030170;GO:0016829;GO:0030170;GO:0016829;GO:0030170;GO:0016829;	PREDICTED: threonine aldolase 1 isoform X1 [Danio rerio];Zgc:91912 [Danio rerio];Zgc:91912 [Danio rerio];Zgc:91912 [Danio rerio];
TR121590_c0_g1	-2.07219	4.83253e-12	--	GO:0005634;GO:0005737;	--	--	nudC domain-containing protein 1 [Danio rerio];
TR49160_c8_g2	-2.27893	4.8941e-12	--	--	--	--	PREDICTED: uncharacterized protein LOC103376870 [Cynoglossus semilaevis];
TR158577_c0_g13	2.01841	4.95632e-12	K12475|DAB2	--	--	--	PREDICTED: disabled homolog 2 isoform X1 [Danio rerio];PREDICTED: disabled homolog 2 isoform X2 [Danio rerio];
TR134028_c0_g2	-2.7227	5.04731e-12	K15259|PARP7S	--	--	GO:0046872;GO:0046872;GO:0046872;GO:0046872;GO:0046872;GO:0046872;GO:0046872;GO:0046872;	Poly (ADP-ribose) polymerase family, member 12b [Danio rerio];Poly (ADP-ribose) polymerase family, member 12b [Danio rerio];Poly (ADP-ribose) polymerase family, member 12b [Danio rerio];PREDICTED: poly (ADP-ribose) polymerase family, member 12b isoform X1
TR23015_c3_g20	2.55103	5.07739e-12	--	--	GO:0030163;	--	F-box protein 44 [Danio rerio];
TR144276_c8_g13	2.78694	5.59248e-12	--	--	--	--	NA
TR114356_c0_g1	-2.4617	5.64481e-12	--	GO:0016021;GO:0005744;	GO:0035335;GO:0006915;GO:0007006;GO:0015031;	GO:0004722;GO:0004725;	Timm50 protein, partial [Danio rerio];
TR197466_c7_g4	-4.71251	5.73721e-12	--	--	--	--	NA
TR37140_c4_g10	-4.71251	5.73721e-12	--	--	--	--	NA
TR10331_c1_g1	4.57	5.93545e-12	--	--	--	--	PREDICTED: RNA-directed DNA polymerase from mobile element jockey-like [Oryzias latipes];
TR131324_c16_g2	4.57	5.93545e-12	--	--	--	--	PREDICTED: uncharacterized protein LOC103033392 isoform X2 [Astyanax mexicanus];
TR142665_c6_g30	4.57	5.93545e-12	--	--	--	--	NA
TR130273_c3_g2	2.36564	6.15736e-12	K10055|ZBTB16, PLZF	GO:0044424;GO:0005737;GO:0005634;	GO:0050767;GO:0006351;GO:0006355;GO:0016567;GO:0050767;	GO:0003676;GO:0046872;GO:0003677;	PREDICTED: zinc finger and BTB domain-containing protein 16-A-like [Danio rerio];PREDICTED: zinc finger and BTB domain-containing protein 16-A isoform X2 [Danio rerio];
TR210115_c0_g1	-3.85836	6.1621e-12	--	--	--	--	NA
TR71870_c0_g1	-2.00877	6.2482e-12	--	GO:0005634;	GO:0006886;	GO:0008536;	PREDICTED: transportin-2, partial [Danio rerio];
TR162636_c9_g58	6.51451	6.4587e-12	--	--	--	--	NA
TR29362_c1_g13	6.51451	6.4587e-12	--	--	--	--	NA
TR55551_c0_g1	6.51451	6.4587e-12	--	--	--	--	NA
TR115644_c0_g1	2.07341	6.4891e-12	--	--	--	--	NA
TR151407_c3_g1	-5.64977	6.58862e-12	--	--	--	--	NA
TR100918_c0_g1	4.06448	6.58862e-12	--	--	--	--	NA
TR109702_c0_g1	4.06448	6.58862e-12	--	--	--	--	NA
TR112614_c12_g2	4.06448	6.58862e-12	--	--	GO:0009058;GO:0009072;	GO:0030170;GO:0004838;	PREDICTED: tyrosine aminotransferase [Esox lucius];
TR103271_c1_g3	-6.68148	6.60332e-12	--	--	--	GO:0016817;	PREDICTED: interferon-inducible GTPase 5-like [Danio rerio];
TR130429_c2_g1	-6.68148	6.60332e-12	K07374|TUBA	GO:0005874;GO:0005737;	GO:0051258;GO:0006184;GO:0007017;	GO:0003924;GO:0005200;GO:0005525;	tubulin alpha-2 chain [Danio rerio];
TR184659_c1_g12	-6.68148	6.60332e-12	--	--	--	--	PREDICTED: WAP four-disulfide core domain protein 18-like [Stegastes partitus];
TR94526_c0_g1	-6.68148	6.60332e-12	--	--	--	--	PREDICTED: sperm acrosome membrane-associated protein 4-like [Astyanax mexicanus];
TR37545_c0_g2	2.03848	7.09037e-12	--	GO:0005921;GO:0044425;GO:0005886;	--	--	gap junction alpha-4 protein [Danio rerio];
TR42577_c0_g1	3.72473	7.41938e-12	--	--	--	--	NA
TR27143_c1_g1	2.00558	7.6741e-12	--	--	--	--	NA
TR69694_c0_g1	5.48594	7.70625e-12	K05858|PLCB	--	--	--	1-phosphatidylinositol-4,5-bisphosphate phosphodiesterase beta-1 [Larimichthys crocea];
TR180551_c2_g2	3.47435	7.9625e-12	--	--	--	--	NA
TR164585_c3_g6	-3.23321	8.04776e-12	--	--	--	--	PREDICTED: uncharacterized protein C14orf93 homolog [Fundulus heteroclitus];PREDICTED: uncharacterized protein C14orf93 homolog [Oreochromis niloticus];PREDICTED: uncharacterized protein C14orf93 homolog [Poecilia formosa];PREDICTED: uncharacterized prote
TR124_c7_g1	3.27949	8.09264e-12	--	--	--	--	NA
TR47036_c0_g1	2.53396	8.30091e-12	--	--	--	--	NA
TR37460_c1_g6	2.25712	8.71857e-12	--	--	--	--	hypothetical protein EH28_20584 [Larimichthys crocea];
TR85544_c0_g8	2.76808	9.30976e-12	--	--	--	--	NA
TR161940_c0_g7	-2.6274	9.34815e-12	--	--	--	--	uncharacterized protein LOC100327252 precursor [Danio rerio];uncharacterized protein LOC100327252 precursor [Danio rerio];uncharacterized protein LOC100327252 precursor [Danio rerio];
TR118667_c0_g1	-2.39238	9.48453e-12	--	--	--	--	Retrovirus polyprotein [Dicentrarchus labrax];Retrovirus polyprotein [Dicentrarchus labrax];
TR32724_c0_g17	-2.44332	9.68622e-12	--	--	GO:0060828;GO:0060828;GO:0060828;GO:0060828;GO:0060828;GO:0060828;	--	ankyrin repeat domain 10a [Danio rerio];ankyrin repeat domain 10a [Danio rerio];ankyrin repeat domain 10a [Danio rerio];ankyrin repeat domain 10a [Danio rerio];ankyrin repeat domain 10a [Danio rerio];ankyrin repeat domain 10a [Danio rerio];
TR38825_c1_g1	-2.44332	9.68622e-12	--	--	--	--	PREDICTED: cAMP-regulated D2 protein [Danio rerio];PREDICTED: cAMP-regulated D2 protein [Danio rerio];PREDICTED: cAMP-regulated D2 protein [Danio rerio];
TR60904_c0_g1	-3.08865	9.86694e-12	--	--	--	--	apolipoprotein C Ia [Cyprinus carpio];
TR165961_c0_g1	4.54252	1.02429e-11	--	--	--	--	NA
TR133434_c0_g1	6.48594	1.03487e-11	--	--	--	--	NA
TR160813_c0_g4	6.48594	1.03487e-11	K00544|BHMT	--	GO:0008152;	GO:0008172;	RecName: Full=Betaine--homocysteine S-methyltransferase 1 [Danio rerio];
TR36450_c0_g8	6.48594	1.03487e-11	--	--	--	--	NA
TR97889_c1_g2	6.48594	1.03487e-11	--	--	--	--	NA
TR26285_c7_g18	-4.68148	1.0504e-11	--	--	--	--	PREDICTED: uncharacterized protein LOC102082225 [Oreochromis niloticus];
TR25441_c0_g1	2.86198	1.0842e-11	--	--	--	--	gamma-butyrobetaine dioxygenase [Danio rerio];
TR127328_c0_g1	-6.64977	1.10926e-11	--	--	--	--	rhamnose binding lectin [Tribolodon brandtii];
TR133366_c2_g16	-6.64977	1.10926e-11	--	GO:0005576;GO:0019031;GO:0005576;GO:0019031;	--	--	zona pellucida glycoprotein 2.3 [Gobiocypris rarus];zona pellucida glycoprotein 2.3 [Gobiocypris rarus];
TR47768_c0_g1	-6.64977	1.10926e-11	K10435|MAP1LC	--	GO:0006914;	--	microtubule-associated proteins 1A/1B light chain 3C [Danio rerio];
TR71516_c4_g1	-3.83034	1.13557e-11	--	--	--	--	NA
TR89494_c1_g1	-2.01774	1.15283e-11	K09598|SPPL3	GO:0071556;GO:0030660;GO:0005791;GO:0071458;	GO:0006509;GO:0043523;	GO:0042500;GO:0042803;	signal peptide peptidase-like 3 [Danio rerio];
TR24140_c0_g1	2.29378	1.18373e-11	K09268|SOX4_11_12	--	--	--	SRY (sex determining region Y)-box 4a [Danio rerio];
TR120567_c1_g3	5.45679	1.2975e-11	--	--	--	--	NA
TR123883_c3_g2	5.45679	1.2975e-11	--	--	--	--	NA
TR28684_c6_g1	-2.04244	1.30103e-11	--	--	--	--	NA
TR39272_c1_g1	-2.85836	1.31822e-11	--	--	--	--	NA
TR136826_c0_g1	-3.20854	1.4618e-11	--	--	--	--	PREDICTED: UPF0586 protein C9orf41 homolog [Alligator sinensis];PREDICTED: UPF0586 protein C9orf41 isoform X2 [Aquila chrysaetos canadensis];
TR21636_c1_g1	-3.20854	1.4618e-11	--	GO:0005737;	GO:0007275;	--	Zar1 protein [Danio rerio];zygote arrest protein 1 [Danio rerio];PREDICTED: zygote arrest protein 1 isoform X3 [Anolis carolinensis];
TR110549_c0_g1	-2.28503	1.4768e-11	--	GO:0005737;GO:0005634;	GO:0007589;GO:0006886;	GO:0008536;	exportin-2 [Danio rerio];
TR168472_c14_g6	2.74897	1.54886e-11	--	--	--	--	NA
TR82386_c3_g1	2.74897	1.54886e-11	--	--	--	--	NA
TR31652_c0_g1	2.33394	1.59465e-11	K00876|E2.7.1.48, udk	--	GO:0044211;GO:0044206;GO:0016310;	GO:0004849;GO:0016773;GO:0005524;	uridine-cytidine kinase 2-A [Danio rerio];
TR116981_c3_g1	2.19407	1.60277e-11	K01326|CELA1	--	GO:0006508;	GO:0004252;	pancreatic elastase precursor [Ctenopharyngodon idella];
TR185738_c11_g2	2.19407	1.60277e-11	--	--	--	--	PREDICTED: gastrula zinc finger protein XlCGF52.1-like isoform X2 [Danio rerio];
TR40005_c1_g1	-2.37424	1.61819e-11	K08110|GPC4	GO:0005578;GO:0031225;GO:0005886;	GO:0001702;GO:0051216;GO:0036342;GO:0030166;GO:0030334;GO:0003379;GO:0009826;GO:0055002;GO:0060028;GO:0014812;GO:0008104;GO:0030198;GO:0060027;	GO:0043395;	glypican Knypek [Danio rerio];
TR128581_c4_g1	6.45679	1.66137e-11	--	--	--	--	PREDICTED: 60 kDa lysophospholipase isoform X5 [Danio rerio];
TR13412_c1_g2	6.45679	1.66137e-11	--	--	--	--	PREDICTED: integrin alpha-9 [Danio rerio];
TR177152_c0_g1	6.45679	1.66137e-11	--	--	--	--	NA
TR63168_c0_g1	-2.47985	1.67947e-11	--	--	--	--	thioredoxin-related transmembrane protein 1 precursor [Danio rerio];
TR127246_c3_g7	-6.61735	1.86345e-11	--	--	--	--	NA
TR133366_c2_g1	-6.61735	1.86345e-11	--	GO:0005576;GO:0019031;	--	GO:0030246;	ZP2 [Cyprinus carpio];
TR148537_c1_g2	-6.61735	1.86345e-11	--	--	--	--	NA
TR149365_c1_g3	-6.61735	1.86345e-11	--	--	--	--	PREDICTED: uncharacterized protein LOC102218311 [Xiphophorus maculatus];
TR27198_c1_g1	-6.61735	1.86345e-11	--	--	--	--	NA
TR67308_c0_g1	-6.61735	1.86345e-11	--	--	--	--	NA
TR206695_c1_g8	-2.19186	2.15748e-11	K06051|DLL	GO:0016021;GO:0048471;GO:0005886;GO:0016021;GO:0048471;GO:0005886;GO:0016021;GO:0048471;GO:0005886;	GO:0048514;GO:0001757;GO:0030901;GO:0060218;GO:0007219;GO:0021536;GO:0048666;GO:0048514;GO:0001757;GO:0060218;GO:0007219;GO:0048666;GO:0048514;GO:0001757;GO:0060218;GO:0007219;GO:0048666;	GO:0005509;GO:0042802;GO:0030165;GO:0005509;GO:0042802;GO:0030165;GO:0005509;GO:0042802;GO:0030165;	PREDICTED: delta-like protein 3 [Esox lucius];DeltaC [Danio rerio];DeltaC [Danio rerio];
TR164196_c2_g14	3.07912	2.25906e-11	--	--	--	--	NA
TR185497_c1_g1	3.07912	2.25906e-11	K09234|WT1	GO:0005737;GO:0005634;GO:0005737;GO:0005634;GO:0005634;GO:0005737;GO:0005634;	GO:0030325;GO:0043066;GO:0006355;GO:0072149;GO:0039021;GO:0008285;GO:0071320;GO:0071371;GO:0039022;GO:0030325;GO:0043066;GO:0006355;GO:0072149;GO:0039021;GO:0008285;GO:0071320;GO:0071371;GO:0039022;GO:0006355;GO:0030325;GO:0043066;GO:0006355;GO:0072149;GO:0039021;GO:0008285;GO:0071320;GO:0071371;GO:0039022;	GO:0003676;GO:0046872;GO:0003700;GO:0003676;GO:0046872;GO:0003700;GO:0046872;GO:0003676;GO:0003676;GO:0046872;GO:0003700;	Wilms' tumor suppressor [Danio rerio];unnamed protein product [Oncorhynchus mykiss];Wilms' tumor suppressor [Squalius pyrenaicus];Wilms tumor protein [Larimichthys crocea];
TR115025_c0_g31	-2.83599	2.3449e-11	--	--	--	GO:0005525;GO:0005525;	PREDICTED: golgin subfamily A member 6-like protein 22 isoform X1 [Danio rerio];PREDICTED: golgin subfamily A member 6-like protein 22 isoform X1 [Danio rerio];
TR117157_c0_g2	-2.83599	2.3449e-11	--	--	--	GO:0005488;	uncharacterized protein LOC327401 [Danio rerio];
TR120235_c0_g6	-2.83599	2.3449e-11	--	GO:0005737;GO:0005737;	GO:0007165;GO:0007165;	--	RecName: Full=Rhophilin-2; AltName: Full=GTP-Rho-binding protein 2 [Danio rerio];PREDICTED: rhophilin-2 isoform X1 [Danio rerio];
TR103984_c6_g3	-2.05322	2.40099e-11	--	--	--	--	PREDICTED: SUN domain-containing protein 2-like [Danio rerio];
TR111732_c0_g15	2.72961	2.57716e-11	K15109|SLC25A20_29, CACT, CACL, CRC1	GO:0016021;	GO:0055085;	--	PREDICTED: mitochondrial basic amino acids transporter-like [Danio rerio];
TR192236_c0_g1	-2.30992	2.64231e-11	K07375|TUBB	GO:0005874;GO:0005737;	GO:0051258;GO:0006184;GO:0007017;	GO:0003924;GO:0005200;GO:0005525;	tubulin, beta, 2 [Danio rerio];
TR142455_c0_g1	-2.08075	2.68803e-11	--	--	--	--	PREDICTED: eukaryotic translation initiation factor 4E-binding protein 3-like isoform X2 [Astyanax mexicanus];
TR60424_c0_g1	-2.66042	2.73719e-11	--	--	--	--	PREDICTED: uncharacterized protein KIAA1107 isoform X3 [Danio rerio];
TR115420_c3_g2	-3.53643	2.91691e-11	--	--	--	--	PREDICTED: oxysterol-binding protein-related protein 10 [Latimeria chalumnae];
TR84644_c1_g3	-3.53643	2.91691e-11	--	--	--	--	PREDICTED: uncharacterized protein LOC104960048 [Notothenia coriiceps];
TR101243_c1_g3	-6.58418	3.14947e-11	--	GO:0005615;	--	GO:0004866;	Zgc:171445 protein [Danio rerio];
TR48100_c2_g7	-6.58418	3.14947e-11	--	--	--	--	NA
TR83971_c0_g1	-6.58418	3.14947e-11	--	--	--	--	PREDICTED: uncharacterized protein LOC105909933 [Clupea harengus];
TR106870_c1_g1	3.98504	3.45191e-11	--	--	--	--	RecName: Full=Major facilitator superfamily domain-containing protein 6-B; AltName: Full=Macrophage MHC class I receptor 2 homolog B;RecName: Full=Major facilitator superfamily domain-containing protein 6-B; AltName: Full=Macrophage MHC class I receptor 2
TR118121_c0_g1	3.98504	3.45191e-11	--	--	--	--	NA
TR187118_c0_g1	2.63058	3.52157e-11	K00500|phhA, PAH	--	GO:0055114;GO:0006559;GO:0071391;	GO:0016597;GO:0004505;GO:0005506;	phenylalanine-4-hydroxylase [Danio rerio];
TR193944_c1_g4	5.39667	3.70347e-11	--	--	--	--	NA
TR56361_c3_g1	5.39667	3.70347e-11	--	--	--	--	NA
TR181109_c2_g3	-2.91873	3.72903e-11	K00106|XDH	--	--	--	PREDICTED: xanthine dehydrogenase/oxidase [Danio rerio];
TR33791_c0_g2	3.0571	3.84353e-11	--	--	--	--	NA
TR164608_c0_g1	-3.32784	3.84815e-11	K15423|PPP4C	GO:0005815;GO:0005737;GO:0005634;	GO:0001525;GO:0007420;GO:0021952;	GO:0046872;GO:0004721;	PREDICTED: serine/threonine-protein phosphatase 4 catalytic subunit B-like [Pelodiscus sinensis];
TR23262_c9_g4	3.64944	3.85098e-11	--	--	--	--	NA
TR119655_c1_g1	3.4028	4.06589e-11	--	--	--	--	NA
TR60311_c7_g19	3.4028	4.06589e-11	--	--	--	--	NA
TR204828_c0_g3	-2.81327	4.17831e-11	--	--	--	--	PREDICTED: makorin, ring finger protein, 4 isoform X1 [Danio rerio];PREDICTED: makorin, ring finger protein, 4 isoform X1 [Danio rerio];
TR34060_c2_g1	-2.24984	4.2162e-11	K06065|NCOR2, SMRT	--	--	--	PREDICTED: nuclear receptor corepressor 2 isoform X7 [Danio rerio];
TR12536_c0_g2	6.39667	4.32716e-11	--	--	--	--	NA
TR87266_c2_g1	6.39667	4.32716e-11	--	--	--	--	NA
TR110944_c0_g1	-2.29177	4.48025e-11	--	--	--	GO:0016787;	PREDICTED: alpha/beta hydrolase domain-containing protein 17B isoform X1 [Astyanax mexicanus];
TR144803_c0_g4	-2.72085	4.5302e-11	K15588|NSD1	--	--	--	unnamed protein product [Oncorhynchus mykiss];unnamed protein product [Oncorhynchus mykiss];
TR22082_c0_g1	-2.72085	4.5302e-11	--	--	--	--	NA
TR5298_c0_g1	-2.72085	4.5302e-11	K01764|E4.4.1.17	GO:0005739;	--	GO:0004408;	holocytochrome c synthetase a [Danio rerio];
TR154208_c0_g1	2.54252	4.6292e-11	--	--	--	--	NA
TR26179_c18_g3	-3.15792	4.81511e-11	--	--	--	--	NA
TR146814_c0_g5	-2.38674	4.87881e-11	K17398|DNMT3A	--	GO:0006306;	GO:0003677;GO:0008168;	PREDICTED: DNA (cytosine-5)-methyltransferase 3B [Struthio camelus australis];PREDICTED: DNA (cytosine-5)-methyltransferase 3A [Aptenodytes forsteri];PREDICTED: DNA (cytosine-5)-methyltransferase 3A-like isoform X5 [Astyanax mexicanus];unnamed protein pro
TR26794_c0_g1	-2.09379	4.93895e-11	K03265|ETF1, ERF1	GO:0005737;	GO:0000184;GO:0006415;	GO:0016149;	PREDICTED: eukaryotic peptide chain release factor subunit 1 [Anolis carolinensis];
TR139497_c0_g1	-2.44085	4.98772e-11	--	GO:0016020;	--	--	PREDICTED: stannin [Astyanax mexicanus];
TR183247_c1_g1	2.80144	5.08008e-11	--	--	--	--	NA
TR147462_c0_g1	4.45679	5.29201e-11	--	--	--	--	NA
TR206298_c11_g1	4.45679	5.29201e-11	--	--	--	--	BTEB transcription factor [Pimephales promelas];
TR207125_c2_g7	4.45679	5.29201e-11	K00500|phhA, PAH	--	--	--	unnamed protein product [Tetraodon nigroviridis];
TR44012_c3_g1	4.45679	5.29201e-11	--	--	--	--	NA
TR108617_c3_g29	-6.55023	5.299e-11	--	GO:0019031;	--	--	zona pellucid glycoprotein 3 [Culter alburnus];
TR108617_c3_g37	-6.55023	5.299e-11	--	--	--	--	zona pellucid glycoprotein 3 [Culter alburnus];
TR168796_c0_g1	-2.12475	5.45299e-11	--	GO:0005737;	GO:0016310;	GO:0047992;	hydroxylysine kinase [Danio rerio];
TR145333_c0_g1	2.34458	5.50671e-11	K04079|htpG, HSP90A	--	GO:0006457;GO:0006950;	GO:0005524;GO:0051082;	heat shock protein 90 alpha [Megalobrama amblycephala];
TR79485_c0_g1	2.34458	5.50671e-11	--	--	--	--	Ndrg1 protein [Danio rerio];
TR169045_c0_g2	-3.0159	5.74879e-11	--	--	--	--	carboxylesterase 3 precursor [Danio rerio];
TR130711_c0_g1	2.46357	5.88628e-11	K04969|TRPC6	GO:0016021;GO:0016021;GO:0016021;GO:0016021;GO:0016021;GO:0016021;	GO:0070588;GO:0070588;GO:0070588;GO:0070588;GO:0070588;GO:0070588;	GO:0005262;GO:0005262;GO:0005262;GO:0005262;GO:0005262;GO:0005262;	short transient receptor potential channel 6 [Danio rerio];Trpc6 protein [Danio rerio];Trpc6 protein [Danio rerio];Trpc6 protein [Danio rerio];PREDICTED: short transient receptor potential channel 6-like [Astyanax mexicanus];transient receptor potential c
TR102041_c0_g1	2.00502	5.92591e-11	--	--	--	--	NA
TR21057_c0_g1	3.95756	5.95869e-11	--	--	--	--	NA
TR208754_c11_g1	2.14874	6.3293e-11	--	--	--	--	ankyrin repeat domain-containing protein 37 [Danio rerio];
TR133291_c0_g1	-2.19354	6.53598e-11	K03910|A2M	--	GO:0001889;	--	alpha-2-macroglobulin-1 [Cyprinus carpio];
TR149873_c7_g4	-5.51547	6.59132e-11	K08000|MMP21	--	--	--	PREDICTED: matrix metalloproteinase-21-like [Lepisosteus oculatus];
TR142020_c20_g6	-2.89488	6.62199e-11	--	--	--	--	complement factor H precursor [Danio rerio];
TR73590_c0_g1	-2.89488	6.62199e-11	--	--	--	--	NA
TR151297_c0_g1	3.62344	6.62199e-11	K00456|CDO1	--	--	--	PREDICTED: cysteine dioxygenase type 1 [Poecilia reticulata];
TR98782_c1_g1	3.62344	6.62199e-11	--	--	--	--	NA
TR50392_c3_g8	3.37814	6.94969e-11	--	--	--	--	putative transposase [Pleuronectes platessa];putative transposase [Pleuronectes platessa];
TR1178_c3_g4	6.36564	6.94969e-11	--	--	--	--	PREDICTED: uncharacterized protein LOC564237 [Danio rerio];PREDICTED: uncharacterized protein LOC564237 [Danio rerio];
TR195199_c0_g3	6.36564	6.94969e-11	--	--	--	--	NA
TR71554_c0_g2	6.36564	6.94969e-11	--	--	--	--	NA
TR87744_c0_g1	-3.30088	6.97548e-11	--	--	--	--	kelch repeat and BTB domain-containing protein 12 [Danio rerio];kelch repeat and BTB domain-containing protein 12 [Danio rerio];kelch repeat and BTB domain-containing protein 12 [Danio rerio];kelch repeat and BTB domain-containing protein 12 [Danio rerio]
TR159173_c0_g1	-2.23192	7.04626e-11	--	GO:0045025;GO:0042645;GO:0005634;	GO:0070584;GO:0030307;GO:0000962;GO:0032508;GO:0043066;GO:0006310;GO:0000965;GO:0035946;GO:0035945;GO:0070827;GO:0001889;GO:0006200;GO:0000958;	GO:0003677;GO:0003725;GO:0004004;GO:0005524;GO:0034458;GO:0003678;	PREDICTED: ATP-dependent RNA helicase SUPV3L1, mitochondrial-like [Neolamprologus brichardi];
TR161137_c2_g14	2.69008	7.07453e-11	--	--	--	--	NA
TR13712_c0_g1	-3.74288	7.12518e-11	K11146|DHRS3	--	GO:0055114;	GO:0016491;	dehydrogenase/reductase (SDR family) member 3b [Danio rerio];
TR61758_c0_g2	2.52391	7.54994e-11	--	--	--	--	NA
TR129307_c0_g1	-2.36737	8.29351e-11	K06173|truA, PUS1	--	GO:0001522;GO:0008033;	GO:0009982;GO:0003723;	PREDICTED: tRNA pseudouridine synthase A, mitochondrial isoform X1 [Danio rerio];
TR4705_c0_g1	-2.36737	8.29351e-11	--	--	--	--	NA
TR136681_c0_g1	2.02651	8.51637e-11	K12313|ACTA2	GO:0005856;GO:0005737;	--	GO:0005524;	Actin, alpha 2, smooth muscle, aorta [Danio rerio];
TR2034_c5_g8	-2.42095	8.52538e-11	--	--	--	--	PREDICTED: E3 ubiquitin/ISG15 ligase TRIM25-like isoform X2 [Danio rerio];PREDICTED: E3 ubiquitin/ISG15 ligase TRIM25 [Danio rerio];
TR126767_c0_g1	-2.54494	8.569e-11	K01262|pepP	--	GO:0009987;GO:0009987;	GO:0004177;GO:0030145;GO:0004177;GO:0030145;	PREDICTED: probable Xaa-Pro aminopeptidase 3 isoform X1 [Danio rerio];PREDICTED: probable Xaa-Pro aminopeptidase 3 isoform X1 [Danio rerio];
TR200667_c0_g2	-2.54494	8.569e-11	K16910|PTPRQ	--	--	--	PREDICTED: LOW QUALITY PROTEIN: phosphatidylinositol phosphatase PTPRQ [Manacus vitellinus];
TR198200_c0_g4	-6.51547	8.94129e-11	--	--	--	--	NA
TR34883_c0_g2	-6.51547	8.94129e-11	--	--	--	--	PREDICTED: uncharacterized protein LOC100330497 [Danio rerio];
TR40706_c6_g3	-6.51547	8.94129e-11	--	--	--	--	NA
TR89907_c13_g23	-6.51547	8.94129e-11	K01077|E3.1.3.1, phoA, phoB	--	--	GO:0003824;	intestinal-type alkaline phosphatase precursor [Danio rerio];
TR98758_c1_g3	-6.51547	8.94129e-11	--	--	--	--	NA
TR203755_c0_g1	-2.10788	9.01518e-11	--	--	--	--	PREDICTED: arginine-glutamic acid dipeptide repeats protein isoform X2 [Danio rerio];PREDICTED: arginine-glutamic acid dipeptide repeats protein isoform X1 [Danio rerio];
TR67161_c0_g1	4.42705	9.13095e-11	--	--	--	--	PREDICTED: uncharacterized protein LOC101883708 [Danio rerio];
TR10360_c0_g1	-4.06481	9.18208e-11	K01951|E6.3.5.2, guaA	--	--	--	GMP synthase [Danio rerio];PREDICTED: GMP synthase [glutamine-hydrolyzing]-like [Notothenia coriiceps];
TR124417_c118_g8	-4.06481	9.18208e-11	--	--	--	--	NA
TR194294_c1_g1	2.88648	9.79091e-11	--	GO:0016021;	GO:0055085;GO:0008643;	GO:0022891;	glucose transporter X [Ctenopharyngodon idella];
TR153151_c0_g1	2.26835	1.04993e-10	K14684|SLC25A23S	GO:0005743;GO:0016021;	GO:0055085;	GO:0005509;	PREDICTED: calcium-binding mitochondrial carrier protein SCaMC-2-A-like [Astyanax mexicanus];
TR169502_c0_g1	5.33394	1.05123e-10	--	--	--	--	NA
TR200912_c0_g1	3.01201	1.0939e-10	--	--	--	--	PREDICTED: dual specificity protein phosphatase 16-like [Danio rerio];
TR134471_c6_g3	6.33394	1.12114e-10	--	--	--	--	NA
TR185428_c7_g1	6.33394	1.12114e-10	--	--	--	--	NA
TR41837_c0_g1	6.33394	1.12114e-10	--	--	--	--	NA
TR45603_c0_g1	6.33394	1.12114e-10	--	--	--	--	NA
TR48997_c0_g1	6.33394	1.12114e-10	--	--	--	--	NA
TR58225_c0_g1	6.33394	1.12114e-10	--	--	--	--	NA
TR159668_c0_g1	3.59697	1.14114e-10	K00844|HK	GO:0005829;	GO:0001678;GO:0046835;GO:0006096;GO:0051156;	GO:0005524;GO:0004340;GO:0019158;GO:0008865;	hexokinase-1 [Danio rerio];
TR123844_c4_g3	3.16401	1.16967e-10	--	--	--	--	NA
TR21569_c3_g6	3.16401	1.16967e-10	--	--	--	--	NA
TR71540_c0_g1	3.16401	1.16967e-10	--	--	--	--	NA
TR11309_c0_g2	-5.47985	1.17264e-10	--	--	--	--	NA
TR127460_c1_g1	-5.47985	1.17264e-10	--	--	--	--	NA
TR140103_c1_g1	-5.47985	1.17264e-10	--	--	--	--	NA
TR151173_c5_g15	-2.87064	1.17632e-10	--	--	--	--	NA
TR90614_c0_g1	-2.03239	1.18481e-10	K11723|BRD7_9	--	--	--	Bromodomain containing 7 [Danio rerio];bromodomain-containing protein 7 [Danio rerio];
TR98841_c0_g1	3.35304	1.18829e-10	--	--	--	--	NA
TR135562_c0_g1	2.04968	1.21536e-10	--	--	--	--	NA
TR119976_c0_g2	2.50505	1.23005e-10	K06540|ADAM8	--	GO:0007229;GO:0006508;	GO:0002020;GO:0004222;GO:0008270;	disintegrin and metalloproteinase domain-containing protein 8 precursor [Danio rerio];
TR201454_c2_g1	-3.27339	1.26598e-10	--	--	--	--	NA
TR203054_c0_g1	-2.76673	1.29803e-10	K10771|APEX1	GO:0005739;GO:0005730;GO:0016607;GO:0005783;	GO:0090305;GO:0006281;GO:0001947;GO:0010628;GO:0060047;GO:0043066;GO:0080111;	GO:0003723;GO:0004519;GO:0046872;GO:0003906;GO:0003677;GO:0016491;	Chain A, Crystal Structure Of Zebrafish Ape;
TR205977_c7_g1	2.16401	1.39115e-10	--	--	--	--	peptidyl-prolyl cis-trans isomerase FKBP5 [Danio rerio];
TR78827_c0_g10	2.75962	1.40589e-10	--	--	--	--	NA
TR47402_c0_g1	-2.34774	1.40946e-10	--	--	--	--	PREDICTED: consortin [Danio rerio];
TR185179_c1_g1	-2.59532	1.45284e-10	--	--	--	--	NA
TR56766_c0_g1	-6.47985	1.51229e-10	K03984|SERPINA1, AAT	GO:0005615;	GO:0010466;	GO:0004867;	RecName: Full=Alpha-1-antitrypsin homolog; Flags: Precursor [Cyprinus carpio];
TR94038_c5_g16	-6.47985	1.51229e-10	--	GO:0005615;	GO:0071391;	GO:0004866;	complement C3-Q2 [Cyprinus carpio];
TR30867_c0_g1	2.42705	1.54927e-10	--	--	--	--	NA
TR140176_c3_g2	5.30151	1.77588e-10	--	--	--	--	NA
TR72671_c0_g2	-3.4507	1.78754e-10	--	--	--	--	NA
TR120021_c0_g17	3.90098	1.78758e-10	--	--	--	--	NA
TR35647_c3_g8	2.98892	1.84446e-10	--	--	--	--	PREDICTED: uncharacterized protein LOC101883331 isoform X1 [Danio rerio];
TR145267_c1_g1	3.57	1.96847e-10	--	--	--	--	NA
TR180275_c2_g1	3.57	1.96847e-10	--	--	--	--	dystrobrevin binding protein 1b [Danio rerio];
TR31652_c0_g2	3.57	1.96847e-10	K00876|E2.7.1.48, udk	--	GO:0044211;GO:0044206;GO:0016310;	GO:0004849;GO:0016773;GO:0005524;	uridine-cytidine kinase 2-A [Danio rerio];
TR81407_c0_g9	3.32751	2.03928e-10	--	--	--	--	NA
TR200067_c0_g1	-2.04375	2.18837e-10	K03283|HSPA1_8	--	--	--	heat shock cognate 70 kDa protein [Scleropages formosus];
TR81387_c0_g2	-4.51547	2.20057e-10	--	--	--	--	NA
TR123483_c0_g1	2.29274	2.27522e-10	--	--	--	--	protein phosphatase 1 regulatory subunit 1B-like protein [Carassius auratus];
TR50392_c3_g1	-3.24538	2.30722e-10	K02208|CDK8_11	GO:0005634;	GO:0006468;GO:0006355;	GO:0008353;GO:0005524;	PREDICTED: cyclin-dependent kinase 8 isoform X2 [Fundulus heteroclitus];
TR55071_c0_g3	-2.32784	2.39784e-10	K00558|DNMT1, dcm	--	--	--	DNA [Salmo salar];
TR195678_c4_g5	-3.68148	2.41871e-10	--	--	--	--	PREDICTED: basement membrane-specific heparan sulfate proteoglycan core protein-like [Danio rerio];PREDICTED: basement membrane-specific heparan sulfate proteoglycan core protein-like [Danio rerio];
TR74040_c0_g1	-3.68148	2.41871e-10	K00453|E1.13.11.11, TDO2	--	--	--	PREDICTED: tryptophan 2,3-dioxygenase-like, partial [Cynoglossus semilaevis];
TR89075_c0_g1	-2.38031	2.49185e-10	K09368|POU6F	GO:0005634;	GO:0006355;	GO:0003700;GO:0043565;	POU domain, class 6, transcription factor 1 [Danio rerio];
TR101243_c1_g2	-6.44332	2.56798e-10	--	GO:0005615;	--	GO:0004866;	Zgc:171445 protein [Danio rerio];
TR152487_c0_g1	-6.44332	2.56798e-10	K17387|KIF23	GO:0005874;GO:0032154;GO:0005871;GO:0005737;GO:0005634;GO:0005874;GO:0032154;GO:0005871;GO:0005737;GO:0005634;	GO:0040016;GO:0036089;GO:0047496;GO:0000281;GO:0040016;GO:0036089;GO:0047496;GO:0000281;	GO:0003777;GO:0008017;GO:0005524;GO:0003777;GO:0008017;GO:0005524;	Kinesin family member 23 [Danio rerio];Kif23 protein [Danio rerio];
TR45874_c0_g3	-6.44332	2.56798e-10	--	--	--	--	Zgc:173544 protein [Danio rerio];PREDICTED: uncharacterized protein si:ch211-146l10.7 [Danio rerio];
TR51983_c0_g2	-6.44332	2.56798e-10	--	--	--	--	PREDICTED: protein FAM65C isoform X2 [Danio rerio];
TR111319_c1_g4	-3.07848	2.82045e-10	--	--	--	--	NA
TR31823_c2_g2	-3.07848	2.82045e-10	--	--	--	--	NA
TR108580_c2_g1	6.26835	2.93774e-10	--	--	--	--	TPA: transposase domain-containing protein [Danio rerio];
TR134924_c0_g1	6.26835	2.93774e-10	--	--	--	--	NA
[truncated: 7,830 more rows]

## Sheet: Supplementary Table S2
Supplementary Table S2-1 KEGG pathway functional annotation of DEGs in Hypoxia3h-vs-Normoxia
	Pathway	DEGs with pathway annotation (60)	All genes with pathway annotation (24094)	Pvalue	Qvalue	Pathway ID	Differentially expressed genes
1	Phenylalanine, tyrosine and tryptophan biosynthesis	8(0.37%)	29(0.05%)	6.42778e-05	0.00796069	ko00400	TR30712_c4_g2|TR207125_c2_g7|TR184950_c2_g2|TR184950_c2_g1|TR189374_c5_g1|TR187118_c0_g1|TR180436_c0_g1|TR180436_c0_g2
2	Cysteine and methionine metabolism	23(1.05%)	222(0.40%)	7.68207e-05	0.00796069	ko00270	TR69617_c1_g1|TR25655_c0_g1|TR98782_c2_g1|TR184950_c2_g2|TR55071_c0_g3|TR184950_c2_g1|TR67326_c1_g3|TR160813_c0_g4|TR30712_c4_g2|TR160813_c0_g2|TR198669_c2_g22|TR188047_c0_g1|TR178093_c0_g1|TR104773_c0_g1|TR25734_c0_g1|TR180436_c0_g1|TR180436_c0_g2|TR146814_c0_g5|TR198669_c2_g17|TR74072_c0_g1|TR198669_c2_g12|TR57279_c1_g20|TR151297_c0_g1
3	Steroid biosynthesis	10(0.46%)	50(0.09%)	8.55988e-05	0.00796069	ko00100	TR169749_c4_g1|TR1188_c0_g2|TR17009_c0_g2|TR70527_c0_g1|TR159546_c0_g2|TR52462_c0_g2|TR181751_c2_g1|TR117859_c0_g1|TR21580_c0_g1|TR175115_c29_g1
4	Novobiocin biosynthesis	4(0.18%)	6(0.01%)	0.000370922	0.0258718	ko00401	TR180436_c0_g1|TR180436_c0_g2|TR184950_c2_g2|TR184950_c2_g1
5	Valine, leucine and isoleucine biosynthesis	5(0.23%)	14(0.03%)	0.000601746	0.031079	ko00290	TR52276_c0_g1|TR119863_c0_g1|TR132326_c3_g3|TR21707_c5_g10|TR86322_c4_g13
6	Drug metabolism - other enzymes	17(0.78%)	167(0.30%)	0.000748811	0.031079	ko00983	TR71491_c0_g1|TR12275_c0_g1|TR196654_c9_g1|TR97230_c0_g1|TR10360_c0_g1|TR59853_c0_g2|TR181109_c2_g3|TR27629_c0_g1|TR155825_c0_g1|TR3643_c0_g1|TR182473_c6_g1|TR49465_c21_g13|TR101383_c0_g1|TR112411_c0_g1|TR31652_c0_g1|TR31652_c0_g2|TR132300_c1_g1
7	Terpenoid backbone biosynthesis	9(0.41%)	57(0.10%)	0.000886841	0.031079	ko00900	TR139073_c0_g1|TR40237_c0_g1|TR59528_c0_g1|TR44061_c1_g1|TR196097_c3_g1|TR40237_c0_g2|TR113289_c0_g2|TR57519_c12_g60|TR57826_c0_g1
8	Cell cycle	30(1.37%)	390(0.70%)	0.000891155	0.031079	ko04110	TR74072_c1_g1|TR176957_c0_g1|TR20522_c0_g2|TR57432_c0_g1|TR30230_c0_g1|TR167461_c0_g1|TR32221_c6_g1|TR178800_c0_g1|TR80713_c0_g1|TR51699_c0_g4|TR43695_c1_g1|TR83248_c3_g7|TR146341_c0_g1|TR26389_c0_g1|TR5365_c0_g1|TR61885_c0_g1|TR74756_c0_g1|TR69338_c0_g1|TR117196_c0_g1|TR10580_c0_g1|TR182952_c0_g1|TR182952_c0_g2|TR171533_c2_g3|TR46172_c0_g1|TR175858_c0_g1|TR35306_c0_g1|TR166146_c0_g1|TR80265_c0_g…
9	Proximal tubule bicarbonate reclamation	10(0.46%)	75(0.13%)	0.00150102	0.0448311	ko04964	TR200144_c0_g1|TR111618_c9_g2|TR59116_c17_g3|TR205977_c1_g1|TR39157_c1_g1|TR71114_c12_g29|TR130303_c0_g1|TR197425_c0_g1|TR163715_c14_g10|TR52669_c0_g1
10	Glycolysis / Gluconeogenesis	29(1.33%)	388(0.70%)	0.00160685	0.0448311	ko00010	TR114952_c6_g1|TR111618_c9_g2|TR205977_c1_g1|TR50799_c0_g1|TR166473_c0_g1|TR187144_c0_g1|TR187039_c0_g1|TR163715_c14_g10|TR200144_c0_g1|TR203467_c1_g1|TR130303_c0_g1|TR6690_c3_g1|TR98782_c2_g1|TR201708_c0_g1|TR163621_c0_g1|TR52669_c0_g1|TR104773_c0_g1|TR114409_c0_g1|TR197425_c0_g1|TR40691_c0_g1|TR159668_c0_g1|TR130732_c0_g1|TR173110_c0_g1|TR163265_c0_g1|TR17132_c0_g1|TR20457_c14_g2|TR173316_c0_g1…
11	HIF-1 signaling pathway	29(1.33%)	393(0.71%)	0.00191632	0.0457557	ko04066	TR209352_c1_g1|TR205093_c0_g1|TR74072_c1_g1|TR50799_c0_g1|TR90900_c1_g1|TR166473_c0_g1|TR113697_c0_g1|TR177283_c0_g1|TR112893_c0_g1|TR203467_c1_g1|TR56876_c10_g20|TR104449_c6_g1|TR163621_c0_g1|TR208669_c9_g4|TR91207_c0_g1|TR57736_c0_g1|TR157346_c5_g1|TR131281_c0_g1|TR182952_c0_g1|TR205639_c5_g1|TR182952_c0_g2|TR159668_c0_g1|TR46172_c0_g1|TR11310_c0_g1|TR75999_c0_g1|TR173316_c0_g1|TR13567_c0_g1|TR…
12	p53 signaling pathway	15(0.69%)	152(0.27%)	0.00196799	0.0457557	ko04115	TR26389_c0_g1|TR209352_c1_g1|TR74451_c0_g2|TR74072_c1_g1|TR196680_c6_g1|TR74756_c0_g1|TR163336_c0_g1|TR13074_c7_g1|TR69338_c0_g1|TR127_c0_g1|TR51699_c0_g4|TR43695_c1_g1|TR166146_c0_g1|TR112893_c0_g1|TR167461_c0_g1
13	Insulin signaling pathway	35(1.60%)	509(0.92%)	0.00215015	0.0461456	ko04910	TR183644_c0_g4|TR114952_c6_g1|TR176957_c0_g1|TR205093_c0_g1|TR111618_c9_g2|TR183644_c0_g3|TR205977_c1_g1|TR90900_c1_g1|TR163715_c14_g10|TR200144_c0_g1|TR203467_c1_g1|TR130303_c0_g1|TR201708_c0_g1|TR52669_c0_g1|TR201679_c3_g3|TR86525_c20_g1|TR61139_c0_g1|TR25521_c1_g8|TR157346_c5_g1|TR114039_c0_g3|TR114039_c0_g1|TR197425_c0_g1|TR159668_c0_g1|TR59890_c0_g1|TR77197_c0_g1|TR81173_c0_g8|TR11310_c0_g1|…
14	Phenylalanine metabolism	8(0.37%)	57(0.10%)	0.00326851	0.0635392	ko00360	TR30712_c4_g2|TR207125_c2_g7|TR184950_c2_g2|TR184950_c2_g1|TR189374_c5_g1|TR187118_c0_g1|TR180436_c0_g1|TR180436_c0_g2
15	Circadian rhythm - fly	6(0.27%)	33(0.06%)	0.00341608	0.0635392	ko04711	TR176957_c0_g1|TR187068_c6_g1|TR175557_c0_g2|TR122473_c0_g1|TR92582_c0_g1|TR49983_c0_g11
16	PPAR signaling pathway	17(0.78%)	199(0.36%)	0.00412593	0.0682525	ko03320	TR200144_c0_g1|TR10967_c18_g13|TR86840_c0_g1|TR111618_c9_g2|TR130303_c0_g1|TR205977_c1_g1|TR204934_c0_g1|TR185156_c0_g2|TR7483_c0_g1|TR59116_c17_g3|TR172266_c1_g1|TR197425_c0_g1|TR10967_c18_g14|TR163715_c14_g10|TR52669_c0_g1|TR124368_c0_g1|TR127495_c1_g10
17	Jak-STAT signaling pathway	21(0.96%)	269(0.48%)	0.00415876	0.0682525	ko04630	TR198566_c1_g1|TR46172_c0_g1|TR29800_c0_g1|TR157998_c1_g1|TR138195_c0_g1|TR100516_c0_g4|TR63937_c1_g1|TR25521_c1_g8|TR90900_c1_g1|TR152570_c1_g4|TR19462_c1_g1|TR75999_c0_g1|TR557_c1_g1|TR178754_c0_g1|TR182952_c0_g1|TR114039_c0_g3|TR114039_c0_g1|TR182952_c0_g2|TR191614_c0_g1|TR69338_c0_g1|TR59890_c0_g1
18	Ubiquinone and other terpenoid-quinone biosynthesis	5(0.23%)	26(0.05%)	0.00601338	0.0932074	ko00130	TR180436_c0_g1|TR180436_c0_g2|TR184950_c2_g2|TR184950_c2_g1|TR184771_c0_g1
19	Adipocytokine signaling pathway	17(0.78%)	209(0.38%)	0.00644309	0.0946117	ko04920	TR114952_c6_g1|TR200144_c0_g1|TR86840_c0_g1|TR111618_c9_g2|TR130303_c0_g1|TR205977_c1_g1|TR198566_c1_g1|TR25521_c1_g8|TR20457_c14_g2|TR59116_c17_g3|TR172266_c1_g1|TR52859_c4_g1|TR197425_c0_g1|TR163715_c14_g10|TR52669_c0_g1|TR138087_c0_g2|TR86525_c20_g1
20	Butirosin and neomycin biosynthesis	3(0.14%)	8(0.01%)	0.00729826	0.101811	ko00524	TR159668_c0_g1|TR203467_c1_g1|TR201708_c0_g1
21	Transcriptional misregulation in cancer	26(1.19%)	383(0.69%)	0.00853573	0.113403	ko05202	TR209352_c1_g1|TR29800_c0_g1|TR35949_c0_g1|TR74072_c1_g1|TR171068_c0_g2|TR127_c0_g1|TR17390_c0_g2|TR167461_c0_g1|TR850_c4_g6|TR100362_c0_g1|TR86840_c0_g1|TR139177_c0_g2|TR185497_c1_g1|TR110207_c0_g1|TR152570_c1_g4|TR138233_c2_g1|TR75365_c7_g3|TR141142_c0_g2|TR205639_c5_g1|TR102296_c0_g1|TR130273_c3_g2|TR194968_c0_g1|TR31215_c0_g2|TR198592_c0_g1|TR52818_c0_g3|TR139290_c0_g1
22	Tropane, piperidine and pyridine alkaloid biosynthesis	5(0.23%)	31(0.06%)	0.0114057	0.144646	ko00960	TR180436_c0_g1|TR180436_c0_g2|TR30712_c4_g2|TR184950_c2_g2|TR184950_c2_g1
23	Isoquinoline alkaloid biosynthesis	5(0.23%)	33(0.06%)	0.0142664	0.173058	ko00950	TR180436_c0_g1|TR180436_c0_g2|TR30712_c4_g2|TR184950_c2_g2|TR184950_c2_g1
24	Herpes simplex infection	31(1.42%)	510(0.92%)	0.0176346	0.205002	ko05168	TR88664_c5_g1|TR6176_c1_g1|TR198483_c0_g14|TR143498_c0_g1|TR143498_c0_g2|TR87900_c5_g5|TR21643_c0_g3|TR21643_c0_g2|TR158724_c0_g3|TR92582_c0_g1|TR138087_c0_g2|TR198483_c0_g3|TR92979_c0_g4|TR175557_c0_g2|TR78517_c0_g4|TR25521_c1_g8|TR209125_c1_g2|TR122473_c0_g1|TR38095_c0_g4|TR182952_c0_g1|TR178310_c0_g1|TR182952_c0_g2|TR49983_c0_g11|TR88653_c1_g4|TR140981_c15_g13|TR46172_c0_g1|TR62573_c0_g9|TR625…
25	Pyruvate metabolism	16(0.73%)	224(0.40%)	0.0228943	0.255501	ko00620	TR200144_c0_g1|TR104773_c0_g1|TR111618_c9_g2|TR59116_c17_g3|TR205977_c1_g1|TR17132_c0_g1|TR61139_c0_g1|TR98782_c2_g1|TR184113_c0_g1|TR130303_c0_g1|TR197425_c0_g1|TR6690_c3_g1|TR40691_c0_g1|TR163715_c14_g10|TR52669_c0_g1|TR114409_c0_g1
26	Peroxisome	18(0.82%)	267(0.48%)	0.0267481	0.287027	ko04146	TR139073_c0_g1|TR10967_c18_g13|TR10967_c18_g14|TR7483_c0_g1|TR31368_c0_g1|TR47531_c2_g1|TR166707_c4_g1|TR11551_c0_g1|TR44918_c0_g1|TR195755_c0_g1|TR172266_c1_g1|TR53359_c0_g1|TR44061_c1_g1|TR181109_c2_g3|TR33071_c5_g8|TR21568_c20_g1|TR77541_c3_g10|TR150930_c0_g1
27	Taurine and hypotaurine metabolism	3(0.14%)	16(0.03%)	0.0341622	0.349219	ko00430	TR64861_c1_g5|TR69617_c1_g1|TR151297_c0_g1
28	Sesquiterpenoid and triterpenoid biosynthesis	2(0.09%)	6(0.01%)	0.035047	0.349219	ko00909	TR100083_c0_g1|TR97940_c3_g1
29	Glycerophospholipid metabolism	15(0.69%)	220(0.40%)	0.0374127	0.350119	ko00564	TR52055_c0_g3|TR89252_c0_g1|TR142004_c4_g8|TR130279_c7_g1|TR119731_c0_g1|TR94128_c0_g1|TR20513_c0_g1|TR81105_c0_g2|TR155263_c10_g1|TR30792_c0_g1|TR48087_c0_g3|TR190777_c0_g1|TR1193_c2_g1|TR52055_c0_g4|TR91109_c3_g1
30	Vitamin digestion and absorption	6(0.27%)	59(0.11%)	0.0376472	0.350119	ko04977	TR12901_c1_g1|TR141801_c2_g1|TR188061_c0_g1|TR85369_c0_g1|TR94080_c23_g24|TR105306_c0_g1
31	Methane metabolism	12(0.55%)	166(0.30%)	0.0413902	0.372512	ko00680	TR163265_c0_g1|TR6690_c3_g1|TR114409_c0_g1|TR47531_c2_g1|TR173316_c0_g1|TR166473_c0_g1|TR195755_c0_g1|TR105821_c0_g1|TR163621_c0_g1|TR40691_c0_g1|TR130732_c0_g1|TR173110_c0_g1
32	Estrogen signaling pathway	23(1.05%)	388(0.70%)	0.0456653	0.398144	ko04915	TR19985_c0_g2|TR90900_c1_g1|TR84874_c12_g4|TR69694_c0_g2|TR69694_c0_g1|TR198483_c0_g14|TR143847_c8_g3|TR84874_c12_g11|TR79434_c1_g1|TR156263_c2_g1|TR198483_c0_g3|TR85059_c0_g1|TR78517_c0_g4|TR74133_c0_g1|TR200067_c0_g1|TR145333_c0_g1|TR156500_c0_g1|TR153388_c0_g1|TR194968_c0_g1|TR15614_c1_g4|TR189673_c0_g1|TR19213_c4_g12|TR126372_c11_g1
Supplementary Table S2-2 KEGG pathway functional annotation of DEGs in Hypoxia24h-vs-Normoxia
	Pathway	DEGs with pathway annotation (236)	All genes with pathway annotation (24094)	Pvalue	Qvalue	Pathway ID	Differentially expressed genes
1	Steroid biosynthesis	11(0.77%)	50(0.09%)	2.84416e-07	7.39482e-05	ko00100	TR169749_c4_g1|TR1188_c0_g2|TR111788_c0_g1|TR159546_c0_g2|TR70527_c0_g1|TR17009_c0_g2|TR175115_c29_g1|TR211423_c0_g2|TR181751_c2_g1|TR117859_c0_g1|TR21580_c0_g1
2	Notch signaling pathway	15(1.05%)	184(0.33%)	0.000150188	0.0134121	ko04330	TR182952_c0_g2|TR26373_c0_g2|TR52454_c0_g1|TR206695_c1_g8|TR121359_c0_g3|TR199024_c0_g1|TR23351_c4_g2|TR98784_c1_g1|TR34060_c2_g1|TR206695_c1_g9|TR34060_c2_g3|TR182952_c0_g1|TR206695_c1_g4|TR209300_c8_g7|TR134047_c0_g1
3	Terpenoid backbone biosynthesis	8(0.56%)	57(0.10%)	0.000203352	0.0134121	ko00900	TR139073_c0_g1|TR57519_c12_g60|TR59528_c0_g1|TR196097_c3_g1|TR40237_c0_g2|TR40237_c0_g1|TR113289_c0_g2|TR44061_c1_g1
4	Phagosome	29(2.04%)	532(0.96%)	0.00020634	0.0134121	ko04145	TR55034_c0_g1|TR143498_c0_g1|TR130429_c2_g1|TR188207_c2_g1|TR64240_c0_g1|TR64319_c2_g12|TR36855_c0_g1|TR36855_c0_g2|TR160420_c0_g2|TR44239_c0_g1|TR38590_c0_g1|TR39297_c0_g1|TR196153_c3_g1|TR209125_c1_g2|TR38095_c0_g1|TR83899_c0_g1|TR109297_c5_g6|TR196684_c0_g3|TR166173_c0_g6|TR5478_c0_g1|TR161390_c2_g4|TR196153_c4_g8|TR56523_c0_g3|TR56523_c0_g5|TR149670_c0_g3|TR149670_c0_g2|TR149670_c0_g1|TR55646…
5	Complement and coagulation cascades	19(1.33%)	324(0.58%)	0.00108442	0.0538863	ko04610	TR143498_c0_g1|TR192931_c0_g3|TR192931_c0_g2|TR48098_c0_g4|TR149509_c0_g10|TR39297_c0_g1|TR122412_c0_g1|TR19728_c2_g1|TR127478_c0_g3|TR127577_c1_g1|TR201554_c0_g1|TR40141_c0_g1|TR114656_c3_g1|TR139820_c0_g3|TR133291_c0_g1|TR34622_c29_g1|TR62459_c0_g1|TR197585_c0_g2|TR64240_c0_g1
6	Graft-versus-host disease	7(0.49%)	59(0.11%)	0.00124353	0.0538863	ko05332	TR5478_c0_g1|TR161390_c2_g4|TR56523_c0_g3|TR56523_c0_g5|TR38095_c0_g1|TR109297_c5_g6|TR188207_c2_g1
7	Allograft rejection	7(0.49%)	66(0.12%)	0.00224076	0.0832282	ko05330	TR5478_c0_g1|TR161390_c2_g4|TR56523_c0_g3|TR56523_c0_g5|TR38095_c0_g1|TR109297_c5_g6|TR188207_c2_g1
8	Autoimmune thyroid disease	7(0.49%)	75(0.13%)	0.004318	0.136778	ko05320	TR5478_c0_g1|TR161390_c2_g4|TR56523_c0_g3|TR56523_c0_g5|TR38095_c0_g1|TR109297_c5_g6|TR188207_c2_g1
9	Endocytosis	27(1.89%)	605(1.09%)	0.00503858	0.136778	ko04144	TR74524_c2_g3|TR55034_c0_g1|TR190610_c1_g11|TR194800_c0_g1|TR188207_c2_g1|TR14570_c0_g1|TR47941_c0_g6|TR152570_c1_g4|TR23564_c0_g3|TR57519_c13_g1|TR23564_c0_g4|TR43005_c1_g1|TR9933_c0_g1|TR44093_c0_g2|TR169496_c0_g1|TR109297_c5_g6|TR109329_c0_g1|TR59890_c0_g1|TR171069_c0_g1|TR158577_c0_g13|TR171069_c0_g3|TR114428_c0_g1|TR120143_c8_g36|TR190113_c20_g11|TR115558_c0_g1|TR56523_c0_g3|TR56523_c0_g5
10	Pyruvate metabolism	7(0.49%)	78(0.14%)	0.00526069	0.136778	ko04940	TR5478_c0_g1|TR161390_c2_g4|TR56523_c0_g3|TR56523_c0_g5|TR38095_c0_g1|TR109297_c5_g6|TR188207_c2_g1
11	Herpes simplex infection	23(1.61%)	510(0.92%)	0.00813799	0.192353	ko05168	TR105166_c0_g1|TR143498_c0_g1|TR118622_c10_g4|TR188207_c2_g1|TR64240_c0_g1|TR109297_c5_g6|TR23351_c4_g2|TR33438_c0_g1|TR197585_c0_g2|TR114929_c0_g4|TR96937_c1_g3|TR39297_c0_g1|TR209125_c1_g2|TR38095_c0_g1|TR182952_c0_g1|TR182952_c0_g2|TR49983_c0_g10|TR140981_c15_g13|TR5478_c0_g1|TR161390_c2_g4|TR34874_c11_g6|TR56523_c0_g3|TR56523_c0_g5
12	Antigen processing and presentation	13(0.91%)	236(0.42%)	0.00993041	0.215159	ko04612	TR44790_c1_g1|TR201742_c1_g4|TR5478_c0_g1|TR209125_c1_g2|TR38095_c0_g1|TR161390_c2_g4|TR56523_c0_g3|TR56523_c0_g5|TR149670_c0_g3|TR149670_c0_g2|TR149670_c0_g1|TR109297_c5_g6|TR188207_c2_g1
13	Cell adhesion molecules (CAMs)	15(1.05%)	295(0.53%)	0.0114035	0.225325	ko04514	TR154200_c0_g1|TR70037_c0_g1|TR187872_c0_g1|TR187828_c11_g1|TR5478_c0_g1|TR38095_c0_g1|TR161390_c2_g4|TR56523_c0_g3|TR99910_c0_g2|TR187828_c11_g2|TR39416_c0_g1|TR109297_c5_g6|TR188207_c2_g1|TR110531_c0_g1|TR56523_c0_g5
14	Drug metabolism - other enzymes	10(0.70%)	167(0.30%)	0.0134244	0.225325	ko00983	TR71491_c0_g1|TR10360_c0_g1|TR155825_c0_g1|TR101383_c0_g1|TR27629_c0_g1|TR3643_c0_g1|TR182473_c6_g1|TR112411_c0_g1|TR83341_c0_g1|TR181109_c2_g3
15	Glycerophospholipid metabolism	12(0.84%)	220(0.40%)	0.0138086	0.225325	ko00564	TR48087_c0_g3|TR119731_c0_g1|TR26103_c2_g1|TR31575_c0_g1|TR174848_c0_g1|TR77468_c0_g1|TR52055_c0_g3|TR150884_c0_g1|TR52055_c0_g4|TR168057_c0_g2|TR189865_c3_g6|TR61121_c1_g21
16	Cell cycle	18(1.26%)	390(0.70%)	0.0144678	0.225325	ko04110	TR26389_c0_g1|TR80713_c0_g1|TR176957_c0_g1|TR175858_c0_g1|TR126303_c0_g1|TR35306_c0_g1|TR5365_c0_g1|TR42753_c0_g1|TR57432_c0_g1|TR23351_c4_g2|TR51699_c0_g4|TR117196_c0_g1|TR43695_c1_g1|TR210592_c0_g2|TR182952_c0_g1|TR182952_c0_g2|TR32221_c6_g1|TR178800_c0_g1
17	Ascorbate and aldarate metabolism	5(0.35%)	54(0.10%)	0.0154931	0.225325	ko00053	TR71491_c0_g1|TR83341_c0_g1|TR17132_c0_g1|TR101383_c0_g1|TR112411_c0_g1
18	Sesquiterpenoid and triterpenoid biosynthesis	2(0.14%)	6(0.01%)	0.0155994	0.225325	ko00909	TR100083_c0_g1|TR97940_c3_g1
19	Axon guidance	17(1.19%)	371(0.67%)	0.0181653	0.237343	ko04360	TR68046_c0_g7|TR176957_c0_g1|TR181496_c0_g2|TR9808_c0_g1|TR7638_c0_g1|TR34887_c1_g6|TR2327_c1_g2|TR68996_c0_g1|TR7115_c0_g1|TR160420_c0_g2|TR115558_c0_g1|TR70037_c0_g1|TR33731_c5_g2|TR187828_c11_g2|TR187828_c11_g1|TR63359_c0_g1|TR42753_c0_g1
20	Mineral absorption	6(0.42%)	78(0.14%)	0.0182571	0.237343	ko04978	TR32109_c2_g27|TR201199_c4_g2|TR109687_c0_g1|TR177283_c0_g1|TR146446_c0_g1|TR34530_c0_g1
21	Viral myocarditis	11(0.77%)	208(0.37%)	0.0216977	0.258557	ko05416	TR124209_c0_g1|TR42753_c0_g1|TR5478_c0_g1|TR161390_c2_g4|TR160420_c0_g2|TR56523_c0_g3|TR56523_c0_g5|TR105829_c0_g1|TR38095_c0_g1|TR109297_c5_g6|TR188207_c2_g1
22	N-Glycan biosynthesis	7(0.49%)	105(0.19%)	0.0218779	0.258557	ko00510	TR205865_c0_g1|TR147322_c0_g1|TR150054_c0_g1|TR35247_c0_g2|TR102526_c0_g4|TR171605_c0_g1|TR90436_c0_g1
23	Jak-STAT signaling pathway	13(0.91%)	269(0.48%)	0.0250262	0.28096	ko04630	TR189982_c0_g1|TR138195_c0_g1|TR100516_c0_g4|TR34874_c11_g6|TR23351_c4_g2|TR137198_c4_g1|TR105119_c0_g4|TR33438_c0_g1|TR144216_c0_g1|TR182952_c0_g1|TR182952_c0_g2|TR152570_c1_g4|TR59890_c0_g1
24	Retinol metabolism	6(0.42%)	85(0.15%)	0.0259347	0.28096	ko00830	TR71491_c0_g1|TR38114_c0_g1|TR112597_c0_g1|TR112411_c0_g1|TR83341_c0_g1|TR101383_c0_g1
25	Endocrine and other factor-regulated calcium reabsorption	8(0.56%)	136(0.24%)	0.0277476	0.288575	ko04961	TR74524_c2_g3|TR201199_c4_g2|TR114428_c0_g1|TR23564_c0_g3|TR109687_c0_g1|TR23564_c0_g4|TR34530_c0_g1|TR109329_c0_g1
26	Steroid hormone biosynthesis	5(0.35%)	67(0.12%)	0.0333919	0.333919	ko00140	TR17009_c0_g2|TR71491_c0_g1|TR83341_c0_g1|TR101383_c0_g1|TR112411_c0_g1
27	Glycolysis / Gluconeogenesis	28(1.96%)	755(1.36%)	0.0365233	0.351706	ko05166	TR176957_c0_g1|TR152570_c1_g4|TR32221_c6_g1|TR188207_c2_g1|TR109297_c5_g6|TR9808_c0_g1|TR34887_c1_g6|TR23351_c4_g2|TR188833_c0_g1|TR33731_c5_g2|TR2327_c1_g2|TR194800_c0_g1|TR38095_c0_g1|TR202185_c0_g4|TR182952_c0_g1|TR65712_c1_g1|TR182952_c0_g2|TR189982_c0_g1|TR35306_c0_g1|TR5478_c0_g1|TR161390_c2_g4|TR137198_c4_g1|TR56523_c0_g3|TR56523_c0_g5|TR149670_c0_g3|TR149670_c0_g2|TR149670_c0_g1|TR57519_c…
28	Natural killer cell mediated cytotoxicity	11(0.77%)	234(0.42%)	0.0435421	0.398029	ko04650	TR74093_c1_g9|TR34887_c1_g6|TR12873_c11_g2|TR160420_c0_g2|TR34874_c11_g6|TR56523_c0_g3|TR137812_c6_g3|TR33731_c5_g2|TR109297_c5_g6|TR188207_c2_g1|TR56523_c0_g5
29	Staphylococcus aureus infection	10(0.70%)	206(0.37%)	0.0443956	0.398029	ko05150	TR161390_c2_g4|TR192931_c0_g3|TR192931_c0_g2|TR39297_c0_g1|TR5478_c0_g1|TR143498_c0_g1|TR38095_c0_g1|TR62459_c0_g1|TR197585_c0_g2|TR64240_c0_g1
Supplementary Table S2-3 KEGG pathway functional annotation of DEGs in Reoxygnation3h-vs-Normoxia
	Pathway	DEGs with pathway annotation (236)	All genes with pathway annotation (24094)	Pvalue	Qvalue	Pathway ID	Differentially expressed genes
1	Ribosome	102(7.53%)	712(1.28%)	2.79428e-32	7.46072e-30	ko03010	TR8494_c0_g1|TR143905_c0_g1|TR52622_c0_g1|TR19859_c0_g2|TR19859_c0_g1|TR146186_c1_g2|TR135722_c0_g2|TR45209_c0_g1|TR192731_c0_g2|TR178358_c0_g1|TR114527_c0_g2|TR8341_c0_g1|TR131565_c0_g1|TR124536_c0_g3|TR158230_c0_g2|TR42404_c0_g1|TR50789_c0_g1|TR50789_c0_g3|TR89804_c0_g1|TR89804_c0_g2|TR100739_c0_g1|TR8542_c0_g1|TR67661_c0_g1|TR67661_c0_g2|TR159015_c0_g2|TR136560_c0_g2|TR172100_c0_g1|TR47664_c0_…
2	Steroid biosynthesis	12(0.89%)	50(0.09%)	4.6785e-07	6.2458e-05	ko00100	TR169749_c4_g1|TR1188_c0_g2|TR111788_c0_g1|TR159546_c0_g2|TR70527_c0_g1|TR17009_c0_g2|TR17781_c0_g1|TR175115_c29_g1|TR16371_c0_g1|TR211423_c0_g2|TR117859_c0_g1|TR21580_c0_g1
3	Systemic lupus erythematosus	23(1.70%)	243(0.44%)	1.4793e-05	0.00131657	ko05322	TR55959_c0_g1|TR36615_c1_g5|TR143498_c0_g1|TR143498_c0_g2|TR86673_c0_g1|TR64240_c0_g1|TR210394_c0_g1|TR131460_c0_g11|TR36615_c1_g3|TR36615_c1_g2|TR56037_c5_g5|TR87900_c5_g5|TR56037_c5_g6|TR39159_c0_g1|TR131460_c0_g7|TR131460_c0_g6|TR115182_c0_g2|TR38095_c0_g4|TR88653_c1_g4|TR81178_c0_g1|TR36615_c1_g1|TR123374_c0_g4|TR97755_c0_g1
4	Legionellosis	21(1.55%)	223(0.40%)	3.65105e-05	0.00243707	ko05134	TR136641_c0_g1|TR183131_c0_g2|TR205988_c0_g6|TR153388_c0_g1|TR205988_c0_g2|TR166183_c1_g2|TR27487_c0_g1|TR99361_c0_g1|TR87900_c5_g5|TR89332_c1_g2|TR143498_c0_g1|TR1632_c0_g1|TR143498_c0_g2|TR53061_c0_g4|TR88653_c1_g4|TR194804_c0_g2|TR78355_c0_g1|TR156263_c1_g1|TR194804_c0_g1|TR20427_c0_g1|TR64240_c0_g1
5	Terpenoid backbone biosynthesis	10(0.74%)	57(0.10%)	4.5774e-05	0.00244433	ko00900	TR139073_c0_g1|TR40237_c0_g1|TR9717_c0_g1|TR59528_c0_g1|TR196097_c3_g1|TR40237_c0_g2|TR113289_c0_g2|TR144210_c0_g1|TR57519_c12_g60|TR44061_c1_g1
6	Antigen processing and presentation	21(1.55%)	236(0.42%)	7.72626e-05	0.00343818	ko04612	TR81178_c0_g1|TR132675_c0_g1|TR56523_c0_g5|TR3994_c0_g1|TR53061_c0_g4|TR209125_c1_g2|TR37949_c0_g1|TR56523_c0_g1|TR56523_c0_g2|TR153388_c0_g1|TR128237_c0_g1|TR39292_c0_g1|TR120503_c0_g1|TR128237_c0_g2|TR156263_c1_g1|TR38095_c0_g4|TR50260_c0_g1|TR99710_c0_g1|TR20427_c0_g1|TR82428_c0_g1|TR17588_c0_g1
7	Oxidative phosphorylation	36(2.66%)	545(0.98%)	0.000117244	0.00447201	ko00190	TR207328_c0_g1|TR101389_c0_g2|TR82911_c0_g1|TR100724_c0_g1|TR125551_c0_g1|TR184019_c0_g1|TR144805_c0_g2|TR130301_c0_g2|TR100243_c0_g2|TR121083_c0_g1|TR38820_c3_g1|TR88566_c0_g1|TR71982_c0_g1|TR210560_c0_g2|TR26176_c0_g2|TR160075_c0_g1|TR99992_c0_g1|TR9434_c0_g1|TR90786_c0_g1|TR99837_c0_g1|TR78257_c0_g1|TR14455_c0_g1|TR187783_c0_g1|TR103685_c0_g1|TR176159_c0_g1|TR85459_c0_g1|TR201599_c0_g1|TR26702…
8	Parkinson's disease	35(2.58%)	541(0.97%)	0.000209048	0.00697699	ko05012	TR207328_c0_g1|TR37555_c0_g1|TR101389_c0_g2|TR82911_c0_g1|TR100724_c0_g1|TR184019_c0_g1|TR130301_c0_g2|TR100243_c0_g2|TR121083_c0_g1|TR90716_c0_g1|TR38820_c3_g1|TR160735_c0_g1|TR21288_c0_g1|TR177692_c0_g1|TR33593_c0_g1|TR139252_c0_g2|TR26176_c0_g2|TR160075_c0_g1|TR99992_c0_g1|TR9434_c0_g1|TR90786_c0_g1|TR99837_c0_g1|TR78257_c0_g1|TR14455_c0_g1|TR187783_c0_g1|TR103685_c0_g1|TR176159_c0_g1|TR85459_…
9	Fat digestion and absorption	11(0.81%)	89(0.16%)	0.000322677	0.00903253	ko04975	TR151314_c0_g1|TR28542_c3_g1|TR204189_c1_g1|TR168057_c0_g2|TR188061_c0_g1|TR77468_c0_g1|TR127495_c1_g10|TR194088_c0_g1|TR85369_c0_g1|TR21719_c0_g2|TR21719_c0_g1
10	Metabolism of xenobiotics by cytochrome P450	12(0.89%)	105(0.19%)	0.000338297	0.00903253	ko00980	TR185954_c0_g1|TR150527_c0_g2|TR43129_c0_g1|TR112411_c0_g1|TR197264_c0_g1|TR68805_c0_g1|TR108434_c0_g1|TR68824_c0_g1|TR101396_c0_g1|TR39294_c20_g1|TR101383_c0_g1|TR150930_c0_g1
11	Ascorbate and aldarate metabolism	8(0.59%)	54(0.10%)	0.00071676	0.0173977	ko00053	TR17132_c0_g1|TR106477_c0_g1|TR101383_c0_g1|TR112411_c0_g1|TR138456_c0_g1|TR25735_c0_g1|TR170876_c13_g1|TR68685_c0_g1
12	Phenylalanine metabolism	8(0.59%)	57(0.10%)	0.000984699	0.0219096	ko00360	TR168472_c13_g1|TR144467_c1_g9|TR32023_c0_g2|TR122758_c0_g1|TR194088_c0_g1|TR180436_c0_g1|TR21719_c0_g2|TR21719_c0_g1
13	Chemical carcinogenesis	12(0.89%)	121(0.22%)	0.00107029	0.0219821	ko05204	TR185954_c0_g1|TR150527_c0_g2|TR43129_c0_g1|TR112411_c0_g1|TR197264_c0_g1|TR68805_c0_g1|TR108434_c0_g1|TR68824_c0_g1|TR101396_c0_g1|TR39294_c20_g1|TR101383_c0_g1|TR150930_c0_g1
14	Carbon fixation in photosynthetic organisms	15(1.11%)	181(0.33%)	0.00149282	0.0284702	ko00710	TR202539_c0_g1|TR119951_c0_g1|TR76244_c0_g1|TR106848_c0_g1|TR159940_c0_g1|TR168898_c0_g1|TR10335_c0_g1|TR14690_c0_g2|TR194088_c0_g1|TR191452_c5_g1|TR143053_c0_g1|TR27816_c0_g1|TR21719_c0_g2|TR21719_c0_g1|TR189015_c0_g1
15	Glycolysis / Gluconeogenesis	25(1.85%)	388(0.70%)	0.00164267	0.0289255	ko00010	TR4585_c0_g1|TR22498_c0_g1|TR14690_c0_g2|TR166473_c0_g1|TR185954_c0_g1|TR119951_c0_g1|TR202539_c0_g1|TR167407_c0_g2|TR68685_c0_g1|TR43129_c0_g1|TR106848_c0_g1|TR6690_c3_g1|TR201708_c0_g1|TR189015_c0_g1|TR25735_c0_g1|TR104717_c0_g1|TR10335_c0_g1|TR148950_c0_g1|TR169021_c1_g1|TR168898_c0_g1|TR138456_c0_g1|TR132324_c0_g1|TR205146_c0_g1|TR17132_c0_g1|TR210396_c0_g1
16	Huntington's disease	39(2.88%)	708(1.27%)	0.00173336	0.0289255	ko05016	TR207328_c0_g1|TR169076_c0_g1|TR37555_c0_g1|TR140352_c0_g1|TR82911_c0_g1|TR100724_c0_g1|TR47568_c0_g1|TR130301_c0_g2|TR100243_c0_g2|TR121083_c0_g1|TR90716_c0_g1|TR38820_c3_g1|TR45449_c0_g1|TR21288_c0_g1|TR177692_c0_g1|TR117081_c2_g2|TR33593_c0_g1|TR160075_c0_g1|TR121054_c0_g1|TR83754_c0_g1|TR99992_c0_g1|TR90786_c0_g1|TR78257_c0_g1|TR14455_c0_g1|TR187783_c0_g1|TR76118_c0_g1|TR103685_c0_g1|TR176159…
17	Drug metabolism - cytochrome P450	10(0.74%)	100(0.18%)	0.00256279	0.0402509	ko00982	TR185954_c0_g1|TR150527_c0_g2|TR43129_c0_g1|TR144467_c1_g9|TR68824_c0_g1|TR108434_c0_g1|TR112411_c0_g1|TR39294_c20_g1|TR101383_c0_g1|TR150930_c0_g1
18	Tyrosine metabolism	10(0.74%)	102(0.18%)	0.00292374	0.0433688	ko00350	TR168472_c13_g1|TR185954_c0_g1|TR43129_c0_g1|TR144467_c1_g9|TR32023_c0_g2|TR122758_c0_g1|TR194088_c0_g1|TR180436_c0_g1|TR21719_c0_g2|TR21719_c0_g1
19	Tropane, piperidine and pyridine alkaloid biosynthesis	5(0.37%)	31(0.06%)	0.00518105	0.0728074	ko00960	TR27653_c10_g3|TR180436_c0_g1|TR21719_c0_g2|TR21719_c0_g1|TR194088_c0_g1
20	Isoquinoline alkaloid biosynthesis	5(0.37%)	33(0.06%)	0.00655051	0.0874493	ko00950	TR180436_c0_g1|TR144467_c1_g9|TR21719_c0_g2|TR21719_c0_g1|TR194088_c0_g1
21	Phagosome	29(2.14%)	532(0.96%)	0.00711056	0.0904056	ko04145	TR131676_c0_g5|TR46038_c0_g1|TR143498_c0_g1|TR143498_c0_g2|TR144805_c0_g2|TR120503_c0_g1|TR50260_c0_g1|TR64240_c0_g1|TR17588_c0_g1|TR88566_c0_g1|TR87900_c5_g5|TR71982_c0_g1|TR82428_c0_g1|TR210560_c0_g2|TR56523_c0_g5|TR209125_c1_g2|TR203356_c2_g1|TR38095_c0_g4|TR56523_c0_g2|TR88653_c1_g4|TR125551_c0_g1|TR166173_c0_g7|TR156492_c0_g1|TR85590_c1_g2|TR3994_c0_g1|TR56523_c0_g1|TR91150_c0_g1|TR39292_c0_…
22	Glycine, serine and threonine metabolism	14(1.03%)	198(0.36%)	0.00775457	0.0941123	ko00260	TR178093_c0_g1|TR21618_c0_g1|TR71317_c0_g1|TR138379_c0_g1|TR91830_c0_g1|TR160813_c0_g1|TR144467_c1_g9|TR114983_c0_g1|TR71003_c7_g6|TR123589_c0_g1|TR68685_c0_g1|TR85316_c0_g1|TR21568_c20_g1|TR67326_c1_g3
23	Pyruvate metabolism	15(1.11%)	224(0.40%)	0.00936566	0.108723	ko00620	TR76244_c0_g1|TR159940_c0_g1|TR61139_c0_g1|TR17132_c0_g1|TR189465_c0_g1|TR184113_c0_g1|TR148950_c0_g1|TR210396_c0_g1|TR169021_c1_g1|TR104717_c0_g1|TR6690_c3_g1|TR138456_c0_g1|TR68685_c0_g1|TR27816_c0_g1|TR25735_c0_g1
24	Arginine and proline metabolism	17(1.26%)	274(0.49%)	0.0116413	0.12951	ko00330	TR21618_c0_g1|TR17742_c0_g1|TR196865_c0_g4|TR17132_c0_g1|TR47340_c0_g3|TR76585_c0_g1|TR144467_c1_g9|TR196865_c0_g2|TR134290_c0_g1|TR123589_c0_g1|TR194088_c0_g1|TR138456_c0_g1|TR68619_c0_g1|TR25735_c0_g1|TR21719_c0_g2|TR21719_c0_g1|TR68685_c0_g1
25	Pentose and glucuronate interconversions	8(0.59%)	90(0.16%)	0.0124107	0.132546	ko00040	TR106477_c0_g1|TR181182_c0_g1|TR112411_c0_g1|TR138456_c0_g1|TR157047_c0_g1|TR25735_c0_g1|TR101383_c0_g1|TR167290_c16_g3
26	Proteasome	14(1.03%)	212(0.38%)	0.0130888	0.134412	ko03050	TR178458_c0_g1|TR19900_c0_g1|TR15600_c0_g1|TR99467_c0_g1|TR48370_c0_g1|TR23101_c0_g1|TR152875_c0_g1|TR10199_c1_g1|TR7681_c0_g1|TR152408_c1_g1|TR10199_c0_g1|TR23921_c1_g1|TR45126_c1_g2|TR169303_c0_g1
27	Chloroalkane and chloroalkene degradation	4(0.30%)	27(0.05%)	0.0157299	0.146961	ko00625	TR138456_c0_g1|TR185954_c0_g1|TR25735_c0_g1|TR43129_c0_g1
28	Propanoate metabolism	10(0.74%)	134(0.24%)	0.0162388	0.146961	ko00640	TR6690_c3_g1|TR61139_c0_g1|TR17132_c0_g1|TR184113_c0_g1|TR210396_c0_g1|TR119770_c0_g1|TR138456_c0_g1|TR203732_c0_g1|TR25735_c0_g1|TR68685_c0_g1
29	Graft-versus-host disease	6(0.44%)	59(0.11%)	0.0165526	0.146961	ko05332	TR81178_c0_g1|TR56523_c0_g1|TR56523_c0_g2|TR56523_c0_g5|TR38095_c0_g4|TR17588_c0_g1
30	Carbon metabolism	31(2.29%)	624(1.12%)	0.0176762	0.146961	ko01200	TR4585_c0_g1|TR1148_c0_g1|TR159940_c0_g1|TR14690_c0_g2|TR166473_c0_g1|TR185954_c0_g1|TR119951_c0_g1|TR27816_c0_g1|TR167407_c0_g2|TR189015_c0_g1|TR55277_c2_g1|TR106848_c0_g1|TR202539_c0_g1|TR130521_c0_g1|TR22498_c0_g1|TR203732_c0_g1|TR114983_c0_g1|TR138379_c0_g1|TR104717_c0_g1|TR201708_c0_g1|TR10335_c0_g1|TR148950_c0_g1|TR169021_c1_g1|TR168898_c0_g1|TR41292_c0_g3|TR43129_c0_g1|TR205146_c0_g1|TR762…
31	Mineral absorption	7(0.52%)	78(0.14%)	0.0179331	0.146961	ko04978	TR201402_c0_g2|TR177146_c0_g1|TR177283_c0_g1|TR146446_c0_g1|TR196226_c0_g3|TR26050_c0_g1|TR145132_c0_g1
32	Type I diabetes mellitus	7(0.52%)	78(0.14%)	0.0179331	0.146961	ko04940	TR183131_c0_g2|TR81178_c0_g1|TR56523_c0_g1|TR56523_c0_g2|TR56523_c0_g5|TR38095_c0_g4|TR17588_c0_g1
33	Cysteine and methionine metabolism	14(1.03%)	222(0.40%)	0.01838	0.146961	ko00270	TR178093_c0_g1|TR27393_c0_g1|TR71317_c0_g1|TR160813_c0_g1|TR63409_c0_g1|TR71003_c7_g6|TR194088_c0_g1|TR210396_c0_g1|TR180436_c0_g1|TR146814_c0_g5|TR134290_c0_g1|TR21719_c0_g2|TR21719_c0_g1|TR67326_c1_g3
34	Alcoholism	18(1.33%)	313(0.56%)	0.0187142	0.146961	ko05034	TR56037_c5_g5|TR36615_c1_g2|TR115182_c0_g2|TR131460_c0_g11|TR36615_c1_g5|TR36615_c1_g3|TR55959_c0_g1|TR144467_c1_g9|TR56037_c5_g6|TR140414_c1_g7|TR36615_c1_g1|TR123374_c0_g4|TR109257_c0_g5|TR97755_c0_g1|TR41573_c0_g1|TR131460_c0_g6|TR131460_c0_g7|TR195167_c4_g2
35	Phenylalanine, tyrosine and tryptophan biosynthesis	4(0.30%)	29(0.05%)	0.0194712	0.148538	ko00400	TR180436_c0_g1|TR21719_c0_g2|TR21719_c0_g1|TR194088_c0_g1
36	Collecting duct acid secretion	7(0.52%)	80(0.14%)	0.0201264	0.149271	ko04966	TR88566_c0_g1|TR125551_c0_g1|TR71982_c0_g1|TR91150_c0_g1|TR144805_c0_g2|TR210560_c0_g2|TR43355_c0_g1
37	Viral carcinogenesis	29(2.14%)	584(1.05%)	0.0212767	0.153537	ko05203	TR177692_c0_g1|TR143498_c0_g1|TR143498_c0_g2|TR32582_c0_g1|TR169684_c0_g1|TR86673_c0_g1|TR64240_c0_g1|TR17588_c0_g1|TR15600_c0_g1|TR61390_c0_g1|TR131460_c0_g11|TR87900_c5_g5|TR127054_c0_g1|TR42578_c6_g6|TR25851_c0_g2|TR42578_c6_g4|TR131460_c0_g7|TR131460_c0_g6|TR115182_c0_g2|TR49451_c0_g1|TR104717_c0_g1|TR123535_c0_g1|TR56523_c0_g2|TR88653_c1_g4|TR140414_c1_g7|TR56523_c0_g1|TR123374_c0_g4|TR56523…
38	Primary bile acid biosynthesis	4(0.30%)	31(0.06%)	0.0237177	0.166648	ko00120	TR174773_c1_g2|TR154754_c1_g1|TR1744_c0_g2|TR124368_c0_g1
39	Sesquiterpenoid and triterpenoid biosynthesis	2(0.15%)	6(0.01%)	0.0245125	0.167816	ko00909	TR100083_c0_g1|TR97940_c3_g1
40	Allograft rejection	6(0.44%)	66(0.12%)	0.0260677	0.174002	ko05330	TR81178_c0_g1|TR56523_c0_g1|TR56523_c0_g2|TR56523_c0_g5|TR38095_c0_g4|TR17588_c0_g1
41	Naphthalene degradation	2(0.15%)	8(0.01%)	0.0377864	0.246072	ko00626	TR185954_c0_g1|TR43129_c0_g1
42	Biosynthesis of amino acids	27(1.99%)	569(1.02%)	0.0402689	0.255995	ko01230	TR1148_c0_g1|TR14690_c0_g2|TR166473_c0_g1|TR119951_c0_g1|TR68619_c0_g1|TR167407_c0_g2|TR189015_c0_g1|TR55277_c2_g1|TR106848_c0_g1|TR202539_c0_g1|TR194088_c0_g1|TR67326_c1_g3|TR68685_c0_g1|TR21719_c0_g2|TR21719_c0_g1|TR178093_c0_g1|TR138379_c0_g1|TR104717_c0_g1|TR10335_c0_g1|TR22498_c0_g1|TR168898_c0_g1|TR180436_c0_g1|TR205146_c0_g1|TR71317_c0_g1|TR76585_c0_g1|TR114983_c0_g1|TR143053_c0_g1
43	Autoimmune thyroid disease	6(0.44%)	75(0.13%)	0.04285	0.260057	ko05320	TR81178_c0_g1|TR56523_c0_g1|TR56523_c0_g2|TR56523_c0_g5|TR38095_c0_g4|TR17588_c0_g1
44	Starch and sucrose metabolism	14(1.03%)	251(0.45%)	0.0428559	0.260057	ko00500	TR185364_c0_g1|TR132324_c0_g1|TR4585_c0_g1|TR158309_c0_g1|TR112411_c0_g1|TR106477_c0_g1|TR101383_c0_g1|TR61065_c0_g1|TR36891_c0_g1|TR181182_c0_g1|TR201708_c0_g1|TR111053_c1_g1|TR90464_c0_g1|TR157812_c0_g1
45	Staphylococcus aureus infection	12(0.89%)	206(0.37%)	0.0447787	0.265687	ko05150	TR81178_c0_g1|TR29809_c0_g1|TR192931_c0_g2|TR106311_c0_g1|TR106311_c0_g2|TR87900_c5_g5|TR143498_c0_g1|TR143498_c0_g2|TR88653_c1_g4|TR38095_c0_g4|TR62459_c0_g1|TR64240_c0_g1
46	Prion diseases	7(0.52%)	98(0.18%)	0.0486446	0.280351	ko05020	TR47568_c0_g1|TR45449_c0_g1|TR42578_c6_g6|TR42578_c6_g4|TR175837_c0_g1|TR27670_c0_g1|TR28023_c0_g1
47	Fatty acid biosynthesis	4(0.30%)	40(0.07%)	0.0493502	0.280351	ko00061	TR183644_c0_g4|TR61139_c0_g1|TR184113_c0_g1|TR183644_c0_g3

## Sheet: Supplementary Table S3
Supplementary Table S3 Sequencing information on small RNAs and the distribution of sequences
Table S3-1. The flowing results of data filtration and the distribution of sequenced small RNAs
Normoxia				Hypoxia3h				Hypoxia24h				Reoxygnation3h
Type	Count	Percent(%)		Type	Count	Percent(%)		Type	Count	Percent(%)		Type	Count	Percent(%)
total_reads	11462022			total_reads	11296460			total_reads	11076614			total_reads	11224233
high_quality	11373529	1		high_quality	11202844	1		high_quality	10991437	1		high_quality	11126793	1
3'adapter_null	68513	0.006		3'adapter_null	571982	0.0511		3'adapter_null	69462	0.0063		3'adapter_null	54671	0.0049
insert_null	4547	0.0004		insert_null	3275	0.0003		insert_null	1948	0.0002		insert_null	10018	0.0009
5'adapter_contaminants	24270	0.0021		5'adapter_contaminants	52602	0.0047		5'adapter_contaminants	58004	0.0053		5'adapter_contaminants	56839	0.0051
smaller_than_18nt	847772	0.0745		smaller_than_18nt	1649626	0.1473		smaller_than_18nt	1967026	0.179		smaller_than_18nt	1980053	0.178
polyA	135	0		polyA	142	0		polyA	184	0		polyA	100	0
clean_reads	10428292	0.9169		clean_reads	8925217	0.7967		clean_reads	8894813	0.8092		clean_reads	9025112	0.8111
Table S3-2. Summary of common and specific sRNA sequences((≥18 nt) ) between any two stages
Type	Unique sRNAs	Percent(%)	Total sRNAs	Percent(%)		Type	Unique sRNAs	Percent(%)	Total sRNAs	Percent(%)		Type	Unique sRNAs	Percent(%)	Total sRNAs	Percent(%)		Type	Unique sRNAs	Percent(%)	Total sRNAs	Percent(%)		Type	Unique sRNAs	Percent(%)	Total sRNAs	Percent(%)		Type	Unique sRNAs	Percent(%)	Total sRNAs	Percent(%)
Total_sRNAs	2418475	1	19353509	1		Total_sRNAs	2386583	1	19323105	1		Total_sRNAs	2256071	1	19453404	1		Total_sRNAs	2656226	1	17820030	1		Total_sRNAs	2521030	1	17919925	1		Total_sRNAs	2558275	1	17950329	1
Common sequences	332045	0.1373	16966455	0.8767		Common sequences	331351	0.1388	17025521	0.8811		Common sequences	296552	0.1314	17284482	0.8885		Common sequences	388566	0.1463	15308169	0.859		Common sequences	325865	0.1293	15481927	0.864		Common sequences	321206	0.1256	15373955	0.8565
Normoxia	879786	0.3638	982375	0.0508		Normoxia	880480	0.3689	968404	0.0501		Normoxia	915279	0.4057	1023402	0.0526		Hypoxia3h	1150123	0.433	1285451	0.0721		Hypoxia24h	1180238	0.4682	1344242	0.075		Hypoxia3h	1217483	0.4759	1464464	0.0816
Hypoxia3h	1206644	0.4989	1404679	0.0726		Hypoxia24h	1174752	0.4922	1329180	0.0688		Reoxygnation3h	1044240	0.4629	1145520	0.0589		Hypoxia24h	1117537	0.4207	1226410	0.0688		Reoxygnation3h	1014927	0.4026	1093756	0.061		Reoxygnation3h	1019586	0.3985	1111910	0.0619
Table S3-3. Distribution of small RNAs among different categories in four different time after hypoxia stress
Normoxia
Category	Unique sRNAs	Percent(%)	Total sRNAs	Percent(%)
exon_antisense	6004	0.00495449	10423	0.000999493
exon_sense	129661	0.106996	156045	0.0149636
intron_antisense	7789	0.00642746	17743	0.00170143
intron_sense	31884	0.0263106	144773	0.0138827
miRNA	36335	0.0299836	4905060	0.470361
rRNA	297523	0.245515	1647167	0.157952
rRNAetc	4285	0.00353597	29513	0.00283009
repeat	9262	0.00764298	31591	0.00302935
scRNA	687	0.000566911	2223	0.00021317
snRNA	2075	0.00171228	15582	0.0014942
snoRNA	4953	0.0040872	25380	0.00243376
srpRNA	846	0.000698117	1884	0.000180662
tRNA	66626	0.0549796	1840777	0.176517
unann	613901	0.50659	1600131	0.153441
Hypoxia3h
Category	Unique sRNAs	Percent(%)	Total sRNAs	Percent(%)
exon_antisense	6119	0.00397676	10070	0.00112826
exon_sense	113133	0.0735256	137825	0.0154422
intron_antisense	8399	0.00545854	17453	0.00195547
intron_sense	38488	0.0250135	167679	0.0187871
miRNA	29642	0.0192645	2562101	0.287063
rRNA	543456	0.353194	3645553	0.408455
rRNAetc	5393	0.00350493	33601	0.00376473
repeat	8513	0.00553263	17400	0.00194953
scRNA	229	0.000148828	464	5.19875e-05
snRNA	2771	0.00180088	32027	0.00358837
snoRNA	6951	0.00451748	44479	0.00498352
srpRNA	1150	0.000747389	2567	0.000287612
tRNA	33740	0.0219278	649479	0.072769
unann	740705	0.481387	1604519	0.179774
Hypoxia24h
Category	Unique sRNAs	Percent(%)	Total sRNAs	Percent(%)
exon_antisense	8449	0.00560984	13169	0.00148053
exon_sense	104561	0.0694249	130225	0.0146406
intron_antisense	11109	0.00737599	20730	0.00233057
intron_sense	41891	0.0278142	142522	0.016023
miRNA	31918	0.0211924	2967951	0.333672
rRNA	450349	0.299016	2829841	0.318145
rRNAetc	7133	0.00473606	58991	0.00663207
repeat	10647	0.00706924	22399	0.00251821
scRNA	567	0.000376468	1846	0.000207537
snRNA	3112	0.00206626	23455	0.00263693
snoRNA	6470	0.00429585	31258	0.00351418
srpRNA	966	0.00064139	2236	0.000251382
tRNA	47321	0.0314195	991830	0.111507
unann	781610	0.518962	1658360	0.186441
Reoxygnation3h
Category	Unique sRNAs	Percent(%)	Total sRNAs	Percent(%)
exon_antisense	11056	0.00824587	16429	0.00182037
exon_sense	123803	0.0923357	157128	0.0174101
intron_antisense	14726	0.0109831	25667	0.00284395
intron_sense	53905	0.0402038	175350	0.0194291
miRNA	36279	0.0270579	4393107	0.486765
rRNA	280873	0.209483	1745487	0.193403
rRNAetc	6315	0.0047099	64469	0.00714329
repeat	12507	0.00932807	23942	0.00265282
scRNA	252	0.000187949	507	5.61766e-05
snRNA	2763	0.00206072	14791	0.00163887
snoRNA	7511	0.00560191	40600	0.00449856
srpRNA	742	0.000553404	2312	0.000256174
tRNA	40310	0.0300643	832320	0.0922227
unann	749750	0.559184	1533003	0.16986

## Sheet: Supplementary Table S4
Supplementary Table S4-1 Differential expression miRNAs between Normoxia and Hypoxia3h
miR-name	Normoxia-total-reads	Hypoxia3h-total-reads	Normoxia-expressed	Hypoxia3h-expressed	Normoxia-std	Hypoxia3h-std	fold-change(log2 Hypoxia3h/Normoxia)	p-value	sig-lable
mam-miR-novel2	4971026	2601179	72	0	14.4839	0.01	-10.5002	9.09e-14	**
mam-miR-novel3	4971026	2601179	0	53	0.01	20.3754	10.9926	1.75e-25	**
mam-miR-novel14	4971026	2601179	12	0	2.414	0.01	-7.91528	0.00841274	**
mam-miR-novel16	4971026	2601179	40	8	8.0466	3.0755	-1.38756	0.00849428	**
mam-miR-novel18	4971026	2601179	21	0	4.2245	0.01	-8.72264	0.000190524	**
mam-miR-novel19	4971026	2601179	0	11	0.01	4.2289	8.72414	5.4e-06	**
mam-miR-novel23	4971026	2601179	40	58	8.0466	22.2976	1.47044	5.11e-07	**
mam-miR-novel24	4971026	2601179	0	8	0.01	3.0755	8.26468	0.000133217	**
mam-miR-novel28	4971026	2601179	0	11	0.01	4.2289	8.72414	5.4e-06	**
mam-miR-novel32	4971026	2601179	0	44	0.01	16.9154	10.7241	2.62e-21	**
mam-miR-novel33	4971026	2601179	0	10	0.01	3.8444	8.58661	1.57e-05	**
mam-miR-novel34	4971026	2601179	637	970	128.143	372.908	1.54107	4.46e-100	**
mam-miR-novel37	4971026	2601179	23	0	4.6268	0.01	-8.85387	8.21e-05	**
mam-miR-novel38	4971026	2601179	22	0	4.4256	0.01	-8.78973	0.000125076	**
mam-miR-novel39	4971026	2601179	0	6	0.01	2.3066	7.84962	0.00112893	**
mam-miR-novel40	4971026	2601179	0	13	0.01	4.9977	8.96512	6.37e-07	**
mam-miR-novel41	4971026	2601179	51	9	10.2595	3.46	-1.56812	0.00104451	**
mam-miR-novel42	4971026	2601179	14	0	2.8163	0.01	-8.13766	0.00362564	**
mam-miR-novel45	4971026	2601179	0	6	0.01	2.3066	7.84962	0.00112893	**
mam-miR-novel51	4971026	2601179	0	7	0.01	2.6911	8.07205	0.000387805	**
mam-miR-novel54	4971026	2601179	0	5	0.01	1.9222	7.58661	0.00328638	**
mam-miR-novel56	4971026	2601179	7	14	1.4082	5.3822	1.93434	0.00250733	**
mam-miR-novel57	4971026	2601179	0	5	0.01	1.9222	7.58661	0.00328638	**
mam-miR-novel58	4971026	2601179	8	15	1.6093	5.7666	1.84129	0.00249137	**
mam-miR-novel59	4971026	2601179	17	0	3.4198	0.01	-8.41777	0.00102578	**
mam-miR-novel64	4971026	2601179	0	5	0.01	1.9222	7.58661	0.00328638	**
mam-miR-novel67	4971026	2601179	18	0	3.621	0.01	-8.50024	0.00067341	**
mam-miR-novel71	4971026	2601179	124	8	24.9445	3.0755	-3.01983	1.23e-14	**
mam-miR-novel90	4971026	2601179	26	0	5.2303	0.01	-9.03075	2.32e-05	**
mam-miR-10b	4971026	2601179	823	880	165.559	338.308	1.03099	1.41e-48	**
mam-miR-144	4971026	2601179	497	98	99.9794	37.6752	-1.40802	2.16e-22	**
mam-miR-18b	4971026	2601179	15	22	3.0175	8.4577	1.48691	0.00173239	**
mam-miR-23a	4971026	2601179	623	743	125.326	285.64	1.18851	8.72e-52	**
mam-miR-27c-3p	4971026	2601179	623	864	125.326	332.157	1.40618	7.95e-78	**
mam-miR-7133	4971026	2601179	21	48	4.2245	18.4532	2.12702	2.6e-09	**
mam-miR-7a	4971026	2601179	531	671	106.819	257.96	1.27198	3.48e-52	**
mam-miR-novel92	4971026	2601179	0	5	0.01	1.9222	7.58661	0.00328638	**
mam-miR-novel99	4971026	2601179	0	17	0.01	6.5355	9.35215	8.87e-09	**
mam-miR-novel100	4971026	2601179	35	0	7.0408	0.01	-9.4596	5.26e-07	**
mam-miR-novel102	4971026	2601179	0	14	0.01	5.3822	9.07205	2.19e-07	**
mam-miR-125a	4971026	2601179	883	973	177.629	374.061	1.0744	3.26e-57	**
mam-miR-125b-1-3p	4971026	2601179	43	128	8.6501	49.2085	2.50812	3.25e-27	**
mam-miR-130b	4971026	2601179	55	85	11.0641	32.6775	1.56241	2e-10	**
mam-miR-145-5p	4971026	2601179	1802	2184	362.501	839.619	1.21175	3.45e-153	**
mam-miR-153b-3p	4971026	2601179	0	5	0.01	1.9222	7.58661	0.00328638	**
mam-miR-181c-5p	4971026	2601179	13	19	2.6152	7.3044	1.48184	0.00364965	**
mam-miR-216a	4971026	2601179	51	12	10.2595	4.6133	-1.15309	0.00934901	**
mam-miR-2187-5p	4971026	2601179	2	9	0.4023	3.46	3.10443	0.00143091	**
mam-miR-222b	4971026	2601179	28	35	5.6326	13.4554	1.25631	0.000543592	**
mam-miR-23a-3p	4971026	2601179	142	164	28.5655	63.0483	1.14218	5.41e-12	**
mam-miR-301d	4971026	2601179	26	29	5.2303	11.1488	1.09192	0.00485188	**
mam-miR-30b	4971026	2601179	1146	1348	230.536	518.226	1.16859	5.91e-90	**
mam-miR-365	4971026	2601179	15	47	3.0175	18.0687	2.58207	2.79e-11	**
mam-miR-451	4971026	2601179	42752	11004	8600.24	4230.39	-1.02359	0	**
mam-miR-455-2-5p	4971026	2601179	199	210	40.032	80.7326	1.012	1.76e-12	**
mam-miR-725-3p	4971026	2601179	164	40	32.9912	15.3776	-1.10125	4.25e-06	**
mam-miR-727-3p	4971026	2601179	109	14	21.9271	5.3822	-2.02645	7.11e-09	**
mam-miR-735-3p	4971026	2601179	147	0	29.5714	0.01	-11.53	1.78e-27	**
mam-miR-92a-5p	4971026	2601179	58	10	11.6676	3.8444	-1.60168	0.000367642	**
mam-miR-9-4-3p	4971026	2601179	20	24	4.0233	9.2266	1.19742	0.00569075	**
mam-miR-novel107	4971026	2601179	0	11	0.01	4.2289	8.72414	5.4e-06	**
mam-miR-novel108	4971026	2601179	0	24	0.01	9.2266	9.84966	5.01e-12	**
mam-miR-novel110	4971026	2601179	0	7	0.01	2.6911	8.07205	0.000387805	**
mam-miR-novel113	4971026	2601179	189	0	38.0203	0.01	-11.8926	3.75e-35	**
mam-miR-novel118	4971026	2601179	0	6	0.01	2.3066	7.84962	0.00112893	**
mam-miR-novel121	4971026	2601179	0	112	0.01	43.0574	12.072	7.3e-53	**
mam-miR-novel124	4971026	2601179	143	0	28.7667	0.01	-11.4902	9.58e-27	**
mam-miR-novel128	4971026	2601179	16	0	3.2187	0.01	-8.33033	0.00156255	**
mam-miR-novel129	4971026	2601179	0	7	0.01	2.6911	8.07205	0.000387805	**
mam-miR-novel131	4971026	2601179	117	0	23.5364	0.01	-11.2007	5.41e-22	**
mam-miR-novel133	4971026	2601179	0	71	0.01	27.2953	11.4144	7.75e-34	**
mam-miR-novel144	4971026	2601179	0	9	0.01	3.46	8.43463	4.58e-05	**
mam-miR-novel150	4971026	2601179	13	0	2.6152	0.01	-8.03078	0.00552283	**
mam-miR-novel152	4971026	2601179	28	0	5.6326	0.01	-9.13766	1e-05	**
mam-miR-novel153	4971026	2601179	0	11	0.01	4.2289	8.72414	5.4e-06	**
mam-miR-novel154	4971026	2601179	0	13	0.01	4.9977	8.96512	6.37e-07	**
mam-miR-novel160	4971026	2601179	0	7	0.01	2.6911	8.07205	0.000387805	**
mam-miR-novel162	4971026	2601179	36	0	7.242	0.01	-9.50024	3.45e-07	**
mam-miR-novel163	4971026	2601179	0	18	0.01	6.9199	9.43461	3.05e-09	**
mam-miR-novel164	4971026	2601179	14	0	2.8163	0.01	-8.13766	0.00362564	**
mam-miR-novel174	4971026	2601179	13	0	2.6152	0.01	-8.03078	0.00552283	**
mam-miR-novel175	4971026	2601179	0	5	0.01	1.9222	7.58661	0.00328638	**
mam-miR-novel177	4971026	2601179	0	8	0.01	3.0755	8.26468	0.000133217	**
mam-miR-novel180	4971026	2601179	0	20	0.01	7.6888	9.58661	3.6e-10	**
mam-miR-novel181	4971026	2601179	31	0	6.2361	0.01	-9.2845	2.83e-06	**
mam-miR-novel182	4971026	2601179	32	0	6.4373	0.01	-9.33031	1.86e-06	**
mam-miR-novel183	4971026	2601179	0	12	0.01	4.6133	8.84966	1.86e-06	**
mam-miR-novel187	4971026	2601179	41	43	8.2478	16.531	1.00309	0.00143598	**
mam-miR-novel189	4971026	2601179	0	5	0.01	1.9222	7.58661	0.00328638	**
mam-miR-novel196	4971026	2601179	0	7	0.01	2.6911	8.07205	0.000387805	**
mam-miR-novel197	4971026	2601179	45	0	9.0525	0.01	-9.82217	7.82e-09	**
mam-miR-novel198	4971026	2601179	94	0	18.9096	0.01	-10.8849	8.66e-18	**
mam-miR-novel204	4971026	2601179	0	7	0.01	2.6911	8.07205	0.000387805	**
mam-miR-novel209	4971026	2601179	0	134	0.01	51.5151	12.3308	4.51e-63	**
mam-miR-novel210	4971026	2601179	283	525	56.9299	201.832	1.82589	3.4e-70	**
mam-miR-novel212	4971026	2601179	288	0	57.9357	0.01	-12.5002	3.01e-53	**
mam-miR-novel227	4971026	2601179	26	40	5.2303	15.3776	1.55586	1.32e-05	**
mam-miR-novel235	4971026	2601179	0	12	0.01	4.6133	8.84966	1.86e-06	**
mam-miR-novel241	4971026	2601179	6	19	1.207	7.3044	2.59734	2.26e-05	**
mam-miR-novel243	4971026	2601179	28	41	5.6326	15.7621	1.48459	2.06e-05	**
mam-miR-novel250	4971026	2601179	65	79	13.0758	30.3708	1.21579	4.59e-07	**
mam-miR-novel251	4971026	2601179	0	7	0.01	2.6911	8.07205	0.000387805	**
mam-miR-novel258	4971026	2601179	12	32	2.414	12.3021	2.34941	2.18e-07	**
mam-miR-novel263	4971026	2601179	0	11	0.01	4.2289	8.72414	5.4e-06	**
mam-miR-novel264	4971026	2601179	0	5	0.01	1.9222	7.58661	0.00328638	**
mam-miR-novel10	4971026	2601179	9	0	1.8105	0.01	-7.50024	0.0297349	*
mam-miR-novel17	4971026	2601179	8	0	1.6093	0.01	-7.33029	0.0452942	*
mam-miR-novel80	4971026	2601179	9	0	1.8105	0.01	-7.50024	0.0297349	*
mam-miR-132b	4971026	2601179	9	13	1.8105	4.9977	1.46488	0.0167154	*
mam-miR-17-3p	4971026	2601179	54	14	10.8629	5.3822	-1.01314	0.0157984	*
mam-miR-301a	4971026	2601179	7	11	1.4082	4.2289	1.58643	0.0194112	*
mam-miR-novel94	4971026	2601179	6	11	1.207	4.2289	1.80886	0.0103805	*
mam-miR-153a-3p	4971026	2601179	12	16	2.414	6.1511	1.34942	0.0127962	*
mam-miR-194a	4971026	2601179	0	3	0.01	1.1533	6.84962	0.0278498	*
mam-miR-460-3p	4971026	2601179	6	9	1.207	3.46	1.51935	0.0398615	*
mam-miR-499-5p	4971026	2601179	12	15	2.414	5.7666	1.2563	0.0224187	*
mam-miR-92a-2-5p	4971026	2601179	25	4	5.0291	1.5378	-1.70943	0.01822	*
mam-miR-novel134	4971026	2601179	11	13	2.2128	4.9977	1.17539	0.0430793	*
mam-miR-novel156	4971026	2601179	9	0	1.8105	0.01	-7.50024	0.0297349	*
mam-miR-novel157	4971026	2601179	8	0	1.6093	0.01	-7.33029	0.0452942	*
mam-miR-novel261	4971026	2601179	8	0	1.6093	0.01	-7.33029	0.0452942	*
mam-miR-novel262	4971026	2601179	9	0	1.8105	0.01	-7.50024	0.0297349	*
mam-miR-novel265	4971026	2601179	11	0	2.2128	0.01	-7.78973	0.0128149	*
mam-miR-novel268	4971026	2601179	8	0	1.6093	0.01	-7.33029	0.0452942	*
Supplementary Table S4-2 Differential expression miRNAs between Normoxia and Hypoxia24h
miR-name	Normoxia-total-reads	Hypoxia24h-total-reads	Normoxia-expressed	Hypoxia24h-expressed	Normoxia-std	Hypoxia24h-std	fold-change(log2 Hypoxia24h/Normoxia)	p-value	sig-lable
mam-miR-novel2	4971026	3013554	72	0	14.4839	0.01	-10.5002	1.89e-15	**
mam-miR-novel3	4971026	3013554	0	33	0.01	10.9505	10.0968	8.19e-15	**
mam-miR-novel5	4971026	3013554	0	7	0.01	2.3228	7.85972	0.000823465	**
mam-miR-novel9	4971026	3013554	11	0	2.2128	0.01	-7.78973	0.00678199	**
mam-miR-novel18	4971026	3013554	21	0	4.2245	0.01	-8.72264	5.93e-05	**
mam-miR-novel23	4971026	3013554	40	66	8.0466	21.9011	1.44455	3.3e-07	**
mam-miR-novel25	4971026	3013554	0	99	0.01	32.8516	11.6817	9.63e-43	**
mam-miR-novel26	4971026	3013554	184	0	37.0145	0.01	-11.8539	1.69e-38	**
mam-miR-novel29	4971026	3013554	0	18	0.01	5.973	9.22231	1.82e-08	**
mam-miR-novel31	4971026	3013554	51	0	10.2595	0.01	-10.0027	3.97e-11	**
mam-miR-novel35	4971026	3013554	0	5	0.01	1.6592	7.37434	0.00578085	**
mam-miR-novel36	4971026	3013554	0	9	0.01	2.9865	8.22231	0.0001173	**
mam-miR-novel37	4971026	3013554	23	0	4.6268	0.01	-8.85387	2.3e-05	**
mam-miR-novel38	4971026	3013554	22	0	4.4256	0.01	-8.78973	3.69e-05	**
mam-miR-novel40	4971026	3013554	0	30	0.01	9.955	9.95928	1.52e-13	**
mam-miR-novel41	4971026	3013554	51	9	10.2595	2.9865	-1.78043	0.00014624	**
mam-miR-novel42	4971026	3013554	14	0	2.8163	0.01	-8.13766	0.00163659	**
mam-miR-novel47	4971026	3013554	0	48	0.01	15.928	10.6373	3.68e-21	**
mam-miR-novel53	4971026	3013554	0	12	0.01	3.982	8.63735	6.31e-06	**
mam-miR-novel57	4971026	3013554	0	6	0.01	1.991	7.63735	0.00218182	**
mam-miR-novel61	4971026	3013554	0	6	0.01	1.991	7.63735	0.00218182	**
mam-miR-novel65	4971026	3013554	0	14	0.01	4.6457	8.85975	8.98e-07	**
mam-miR-novel67	4971026	3013554	18	0	3.621	0.01	-8.50024	0.000245875	**
mam-miR-novel68	4971026	3013554	0	28	0.01	9.2914	9.85975	1.07e-12	**
mam-miR-novel69	4971026	3013554	0	12	0.01	3.982	8.63735	6.31e-06	**
mam-miR-novel79	4971026	3013554	0	7	0.01	2.3228	7.85972	0.000823465	**
mam-miR-novel82	4971026	3013554	0	6	0.01	1.991	7.63735	0.00218182	**
mam-miR-novel83	4971026	3013554	0	18	0.01	5.973	9.22231	1.82e-08	**
mam-miR-novel84	4971026	3013554	14	0	2.8163	0.01	-8.13766	0.00163659	**
mam-miR-novel85	4971026	3013554	0	8	0.01	2.6547	8.05241	0.000310794	**
mam-miR-novel88	4971026	3013554	0	411	0.01	136.384	13.7354	8.99e-175	**
mam-miR-10b	4971026	3013554	823	1215	165.559	403.178	1.28407	1.19e-88	**
mam-miR-10d	4971026	3013554	144	35	28.9679	11.6142	-1.31857	1.75e-07	**
mam-miR-144	4971026	3013554	497	102	99.9794	33.8471	-1.5626	1.79e-28	**
mam-miR-190	4971026	3013554	332	57	66.787	18.9145	-1.82007	1e-23	**
mam-miR-210	4971026	3013554	753	953	151.478	316.238	1.0619	7.93e-52	**
mam-miR-217	4971026	3013554	1397	265	281.029	87.936	-1.67619	6.27e-85	**
mam-miR-23a	4971026	3013554	623	877	125.326	291.019	1.21542	3.12e-59	**
mam-miR-27c-3p	4971026	3013554	623	763	125.326	253.189	1.01453	6.57e-39	**
mam-miR-489	4971026	3013554	3	9	0.6035	2.9865	2.30703	0.00957557	**
mam-miR-novel92	4971026	3013554	0	5	0.01	1.6592	7.37434	0.00578085	**
mam-miR-novel94	4971026	3013554	6	18	1.207	5.973	2.30703	0.000227697	**
mam-miR-novel101	4971026	3013554	0	28	0.01	9.2914	9.85975	1.07e-12	**
mam-miR-novel105	4971026	3013554	0	43	0.01	14.2689	10.4787	4.8e-19	**
mam-miR-novel106	4971026	3013554	43	0	8.6501	0.01	-9.75657	1.76e-09	**
mam-miR-101a	4971026	3013554	150558	202427	30287.1	67172.2	1.14916	0	**
mam-miR-205-5p	4971026	3013554	47	63	9.4548	20.9055	1.14476	3.29e-05	**
mam-miR-216b	4971026	3013554	817	124	164.352	41.1474	-1.99792	3.36e-63	**
mam-miR-2188-3p	4971026	3013554	217	39	43.653	12.9415	-1.75408	2.74e-15	**
mam-miR-222b	4971026	3013554	28	40	5.6326	13.2734	1.23667	0.000424545	**
mam-miR-30b	4971026	3013554	1146	2057	230.536	682.583	1.56601	1.76e-201	**
mam-miR-31	4971026	3013554	40	8	8.0466	2.6547	-1.59983	0.00192542	**
mam-miR-365	4971026	3013554	15	48	3.0175	15.928	2.40014	5.84e-10	**
mam-miR-430b-5p	4971026	3013554	21	2	4.2245	0.6637	-2.67018	0.00269031	**
mam-miR-460-3p	4971026	3013554	6	15	1.207	4.9775	2.044	0.00184882	**
mam-miR-novel109	4971026	3013554	0	35	0.01	11.6142	10.1817	1.17e-15	**
mam-miR-novel111	4971026	3013554	34	0	6.8396	0.01	-9.41777	1.25e-07	**
mam-miR-novel113	4971026	3013554	189	0	38.0203	0.01	-11.8926	1.58e-39	**
mam-miR-novel114	4971026	3013554	0	13	0.01	4.3138	8.75282	2.38e-06	**
mam-miR-novel115	4971026	3013554	0	11	0.01	3.6502	8.51183	1.67e-05	**
mam-miR-novel117	4971026	3013554	0	12	0.01	3.982	8.63735	6.31e-06	**
mam-miR-novel120	4971026	3013554	16	63	3.2187	20.9055	2.69933	2.66e-14	**
mam-miR-novel121	4971026	3013554	0	84	0.01	27.8741	11.4447	2.14e-36	**
mam-miR-novel124	4971026	3013554	143	0	28.7667	0.01	-11.4902	4.62e-30	**
mam-miR-novel126	4971026	3013554	0	36	0.01	11.946	10.2223	4.4e-16	**
mam-miR-novel128	4971026	3013554	16	0	3.2187	0.01	-8.33033	0.000634348	**
mam-miR-novel129	4971026	3013554	0	8	0.01	2.6547	8.05241	0.000310794	**
mam-miR-novel130	4971026	3013554	23	29	4.6268	9.6232	1.0565	0.008118	**
mam-miR-novel131	4971026	3013554	117	0	23.5364	0.01	-11.2007	1.04e-24	**
mam-miR-novel132	4971026	3013554	0	53	0.01	17.5872	10.7803	2.82e-23	**
mam-miR-novel134	4971026	3013554	11	0	2.2128	0.01	-7.78973	0.00678199	**
mam-miR-novel135	4971026	3013554	0	6	0.01	1.991	7.63735	0.00218182	**
mam-miR-novel136	4971026	3013554	0	6	0.01	1.991	7.63735	0.00218182	**
mam-miR-novel137	4971026	3013554	11	0	2.2128	0.01	-7.78973	0.00678199	**
mam-miR-novel140	4971026	3013554	0	5	0.01	1.6592	7.37434	0.00578085	**
mam-miR-novel141	4971026	3013554	393	547	79.0581	181.513	1.19909	7.71e-37	**
mam-miR-novel142	4971026	3013554	1180	1463	237.375	485.473	1.03222	4.95e-75	**
mam-miR-novel143	4971026	3013554	0	7	0.01	2.3228	7.85972	0.000823465	**
mam-miR-novel145	4971026	3013554	0	32	0.01	10.6187	10.0524	2.17e-14	**
mam-miR-novel147	4971026	3013554	25	0	5.0291	0.01	-8.97416	8.91e-06	**
mam-miR-novel149	4971026	3013554	0	8	0.01	2.6547	8.05241	0.000310794	**
mam-miR-novel150	4971026	3013554	13	0	2.6152	0.01	-8.03078	0.00262873	**
mam-miR-novel151	4971026	3013554	0	17	0.01	5.6412	9.13986	4.83e-08	**
mam-miR-novel152	4971026	3013554	28	0	5.6326	0.01	-9.13766	2.15e-06	**
mam-miR-novel161	4971026	3013554	0	11	0.01	3.6502	8.51183	1.67e-05	**
mam-miR-novel166	4971026	3013554	236	0	47.4751	0.01	-12.213	3.35e-49	**
mam-miR-novel168	4971026	3013554	25	0	5.0291	0.01	-8.97416	8.91e-06	**
mam-miR-novel169	4971026	3013554	0	18	0.01	5.973	9.22231	1.82e-08	**
mam-miR-novel174	4971026	3013554	13	0	2.6152	0.01	-8.03078	0.00262873	**
mam-miR-novel180	4971026	3013554	0	33	0.01	10.9505	10.0968	8.19e-15	**
mam-miR-novel181	4971026	3013554	31	0	6.2361	0.01	-9.2845	5.19e-07	**
mam-miR-novel182	4971026	3013554	32	0	6.4373	0.01	-9.33031	3.23e-07	**
mam-miR-novel184	4971026	3013554	5	12	1.0058	3.982	1.98515	0.00634662	**
mam-miR-novel185	4971026	3013554	1020	0	205.189	0.01	-14.3247	1.49e-210	**
mam-miR-novel186	4971026	3013554	0	475	0.01	157.621	13.9442	7.42e-202	**
mam-miR-novel187	4971026	3013554	41	0	8.2478	0.01	-9.68787	4.54e-09	**
mam-miR-novel188	4971026	3013554	0	6	0.01	1.991	7.63735	0.00218182	**
mam-miR-novel190	4971026	3013554	0	8	0.01	2.6547	8.05241	0.000310794	**
mam-miR-novel191	4971026	3013554	223	26	44.86	8.6277	-2.37838	2.78e-22	**
mam-miR-novel195	4971026	3013554	45	12	9.0525	3.982	-1.18482	0.00841334	**
mam-miR-novel199	4971026	3013554	0	9	0.01	2.9865	8.22231	0.0001173	**
mam-miR-novel209	4971026	3013554	0	227	0.01	75.3263	12.8789	6.57e-97	**
mam-miR-novel210	4971026	3013554	283	549	56.9299	182.177	1.67808	6.05e-61	**
mam-miR-novel212	4971026	3013554	288	0	57.9357	0.01	-12.5002	6.65e-60	**
mam-miR-novel214	4971026	3013554	0	35	0.01	11.6142	10.1817	1.17e-15	**
mam-miR-novel215	4971026	3013554	90	0	18.1049	0.01	-10.8222	3.74e-19	**
mam-miR-novel223	4971026	3013554	25	0	5.0291	0.01	-8.97416	8.91e-06	**
mam-miR-novel224	4971026	3013554	604	156	121.504	51.7661	-1.23093	1.62e-24	**
mam-miR-novel225	4971026	3013554	619	140	124.522	46.4568	-1.42243	8.07e-31	**
mam-miR-novel226	4971026	3013554	14	0	2.8163	0.01	-8.13766	0.00163659	**
mam-miR-novel232	4971026	3013554	0	11	0.01	3.6502	8.51183	1.67e-05	**
mam-miR-novel234	4971026	3013554	0	13	0.01	4.3138	8.75282	2.38e-06	**
mam-miR-novel236	4971026	3013554	186	252	37.4168	83.6222	1.1602	5.24e-17	**
mam-miR-novel241	4971026	3013554	6	20	1.207	6.6367	2.45904	5.32e-05	**
mam-miR-novel244	4971026	3013554	0	45	0.01	14.9325	10.5442	6.84e-20	**
mam-miR-novel247	4971026	3013554	0	12	0.01	3.982	8.63735	6.31e-06	**
mam-miR-novel248	4971026	3013554	258	353	51.9008	117.137	1.17437	1.29e-23	**
mam-miR-novel249	4971026	3013554	52	67	10.4606	22.2329	1.08773	4.01e-05	**
mam-miR-novel250	4971026	3013554	65	79	13.0758	26.2149	1.00349	3.05e-05	**
mam-miR-novel254	4971026	3013554	0	39	0.01	12.9415	10.3378	2.37e-17	**
mam-miR-novel255	4971026	3013554	64	0	12.8746	0.01	-10.3303	8.39e-14	**
mam-miR-novel256	4971026	3013554	16	0	3.2187	0.01	-8.33033	0.000634348	**
mam-miR-novel258	4971026	3013554	12	27	2.414	8.9595	1.89199	7.08e-05	**
mam-miR-novel267	4971026	3013554	0	7	0.01	2.3228	7.85972	0.000823465	**
mam-miR-novel269	4971026	3013554	459	0	92.3351	0.01	-13.1727	4.27e-95	**
mam-miR-novel10	4971026	3013554	9	0	1.8105	0.01	-7.50024	0.0174972	*
mam-miR-novel17	4971026	3013554	8	13	1.6093	4.3138	1.42253	0.024582	*
mam-miR-novel46	4971026	3013554	7	0	1.4082	0.01	-7.13771	0.0451421	*
mam-miR-novel56	4971026	3013554	7	12	1.4082	3.982	1.49964	0.0246843	*
mam-miR-novel58	4971026	3013554	8	14	1.6093	4.6457	1.52946	0.0138868	*
mam-miR-novel80	4971026	3013554	9	0	1.8105	0.01	-7.50024	0.0174972	*
mam-miR-novel96	4971026	3013554	8	0	1.6093	0.01	-7.33029	0.0281045	*
mam-miR-novel97	4971026	3013554	7	0	1.4082	0.01	-7.13771	0.0451421	*
mam-miR-153a-3p	4971026	3013554	12	18	2.414	5.973	1.30703	0.0132626	*
mam-miR-17a-2-3p	4971026	3013554	3	8	0.6035	2.6547	2.13712	0.0198479	*
mam-miR-19b-5p	4971026	3013554	9	15	1.8105	4.9775	1.45903	0.0139268	*
mam-miR-429b	4971026	3013554	9	14	1.8105	4.6457	1.35951	0.0242026	*
mam-miR-novel112	4971026	3013554	7	0	1.4082	0.01	-7.13771	0.0451421	*
mam-miR-novel125	4971026	3013554	7	0	1.4082	0.01	-7.13771	0.0451421	*
mam-miR-novel157	4971026	3013554	8	0	1.6093	0.01	-7.33029	0.0281045	*
mam-miR-novel178	4971026	3013554	8	0	1.6093	0.01	-7.33029	0.0281045	*
mam-miR-novel219	4971026	3013554	7	0	1.4082	0.01	-7.13771	0.0451421	*
mam-miR-novel240	4971026	3013554	7	0	1.4082	0.01	-7.13771	0.0451421	*
mam-miR-novel246	4971026	3013554	6	10	1.207	3.3183	1.45902	0.0442734	*
mam-miR-novel253	4971026	3013554	11	16	2.2128	5.3093	1.26265	0.0229006	*
mam-miR-novel261	4971026	3013554	8	0	1.6093	0.01	-7.33029	0.0281045	*
mam-miR-novel262	4971026	3013554	9	0	1.8105	0.01	-7.50024	0.0174972	*
mam-miR-novel268	4971026	3013554	8	0	1.6093	0.01	-7.33029	0.0281045	*
Supplementary Table S4-3 Differential expression miRNAs between Normoxia and Reoxygnation3h
miR-name	Normoxia-total-reads	Reoxygnation3h-total-reads	Normoxia-expressed	Reoxygnation3h-expressed	Normoxia-std	Reoxygnation3h-std	fold-change(log2 Reoxygnation3h/Normoxia)	p-value	sig-lable
mam-miR-novel10	4971026	4452439	9	0	1.8105	0.01	-7.50024	0.00333722	**
mam-miR-novel17	4971026	4452439	8	0	1.6093	0.01	-7.33029	0.00632628	**
mam-miR-novel18	4971026	4452439	21	6	4.2245	1.3476	-1.64839	0.00891621	**
mam-miR-novel21	4971026	4452439	67	28	13.4781	6.2887	-1.09978	0.00046036	**
mam-miR-novel22	4971026	4452439	0	13	0.01	2.9197	8.18968	5.53e-05	**
mam-miR-novel23	4971026	4452439	40	0	8.0466	0.01	-9.65224	8.18e-12	**
mam-miR-novel29	4971026	4452439	0	10	0.01	2.246	7.81121	0.000523951	**
mam-miR-novel33	4971026	4452439	0	8	0.01	1.7968	7.48929	0.00234702	**
mam-miR-novel38	4971026	4452439	22	0	4.4256	0.01	-8.78973	8.17e-07	**
mam-miR-novel41	4971026	4452439	51	21	10.2595	4.7165	-1.12117	0.00196598	**
mam-miR-novel42	4971026	4452439	14	0	2.8163	0.01	-8.13766	0.000136321	**
mam-miR-novel44	4971026	4452439	0	11	0.01	2.4706	7.94872	0.000247559	**
mam-miR-novel47	4971026	4452439	0	44	0.01	9.8822	9.94869	4.45e-15	**
mam-miR-novel48	4971026	4452439	19	0	3.8221	0.01	-8.57822	5.57e-06	**
mam-miR-novel50	4971026	4452439	0	26	0.01	5.8395	9.1897	3.23e-09	**
mam-miR-novel57	4971026	4452439	0	8	0.01	1.7968	7.48929	0.00234702	**
mam-miR-novel58	4971026	4452439	8	0	1.6093	0.01	-7.33029	0.00632628	**
mam-miR-novel67	4971026	4452439	18	0	3.621	0.01	-8.50024	1.06e-05	**
mam-miR-novel68	4971026	4452439	0	17	0.01	3.8181	8.57671	2.75e-06	**
mam-miR-novel70	4971026	4452439	0	14	0.01	3.1443	8.2966	2.61e-05	**
mam-miR-novel73	4971026	4452439	0	243	0.01	54.5768	12.4141	7.1e-80	**
mam-miR-novel74	4971026	4452439	437	0	87.9094	0.01	-13.1018	4.37e-122	**
mam-miR-novel78	4971026	4452439	0	8	0.01	1.7968	7.48929	0.00234702	**
mam-miR-novel80	4971026	4452439	9	0	1.8105	0.01	-7.50024	0.00333722	**
mam-miR-144	4971026	4452439	497	192	99.9794	43.1224	-1.21319	2.63e-25	**
mam-miR-190	4971026	4452439	332	87	66.787	19.5399	-1.77314	2.29e-29	**
mam-miR-27d	4971026	4452439	302	547	60.752	122.854	1.01594	8.34e-24	**
mam-miR-489	4971026	4452439	3	24	0.6035	5.3903	3.15894	7.73e-06	**
mam-miR-7133	4971026	4452439	21	56	4.2245	12.5774	1.57398	6.46e-06	**
mam-miR-novel93	4971026	4452439	0	11	0.01	2.4706	7.94872	0.000247559	**
mam-miR-novel100	4971026	4452439	35	0	7.0408	0.01	-9.4596	2e-10	**
mam-miR-novel101	4971026	4452439	0	73	0.01	16.3955	10.6791	1.61e-24	**
mam-miR-novel106	4971026	4452439	43	0	8.6501	0.01	-9.75657	1.2e-12	**
mam-miR-128-5p	4971026	4452439	46	20	9.2536	4.4919	-1.04269	0.0056295	**
mam-miR-153a-3p	4971026	4452439	12	27	2.414	6.0641	1.32887	0.00609573	**
mam-miR-155	4971026	4452439	220	81	44.2565	18.1923	-1.28256	5.53e-13	**
mam-miR-184	4971026	4452439	322	681	64.7754	152.95	1.23954	1.07e-39	**
mam-miR-203a-3p	4971026	4452439	1077	3234	216.655	726.343	1.74525	4.87e-302	**
mam-miR-205-3p	4971026	4452439	0	7	0.01	1.5722	7.29664	0.0049674	**
mam-miR-205-5p	4971026	4452439	47	313	9.4548	70.2985	2.89438	3.13e-56	**
mam-miR-216b	4971026	4452439	817	296	164.352	66.4804	-1.30579	2.88e-45	**
mam-miR-27a-5p	4971026	4452439	38	86	7.6443	19.3153	1.33729	7.19e-07	**
mam-miR-365	4971026	4452439	15	42	3.0175	9.433	1.64436	5.73e-05	**
mam-miR-29b	4971026	4452439	9	27	1.8105	6.0641	1.74391	0.000817503	**
mam-miR-430b-3p	4971026	4452439	37	3	7.4431	0.6738	-3.46551	6.83e-08	**
mam-miR-430b-5p	4971026	4452439	21	0	4.2245	0.01	-8.72264	1.55e-06	**
mam-miR-430c-3p	4971026	4452439	17	1	3.4198	0.2246	-3.92848	0.000190198	**
mam-miR-499-5p	4971026	4452439	12	28	2.414	6.2887	1.38134	0.00400593	**
mam-miR-724	4971026	4452439	36	204	7.242	45.8176	2.66144	4.08e-34	**
mam-miR-725-3p	4971026	4452439	164	1117	32.9912	250.874	2.92681	1.65e-198	**
mam-miR-725-5p	4971026	4452439	3	21	0.6035	4.7165	2.96629	5.22e-05	**
mam-miR-735-3p	4971026	4452439	147	0	29.5714	0.01	-11.53	1.56e-41	**
mam-miR-735-5p	4971026	4452439	260	468	52.3031	105.111	1.00694	2.56e-20	**
mam-miR-novel118	4971026	4452439	0	10	0.01	2.246	7.81121	0.000523951	**
mam-miR-novel119	4971026	4452439	0	16	0.01	3.5935	8.48925	5.83e-06	**
mam-miR-novel120	4971026	4452439	16	153	3.2187	34.3632	3.41631	6.38e-33	**
mam-miR-novel123	4971026	4452439	0	180	0.01	40.4273	11.9811	2.32e-59	**
mam-miR-novel124	4971026	4452439	143	0	28.7667	0.01	-11.4902	2.01e-40	**
mam-miR-novel128	4971026	4452439	16	0	3.2187	0.01	-8.33033	3.79e-05	**
mam-miR-novel129	4971026	4452439	0	13	0.01	2.9197	8.18968	5.53e-05	**
mam-miR-novel130	4971026	4452439	23	0	4.6268	0.01	-8.85387	4.31e-07	**
mam-miR-novel131	4971026	4452439	117	0	23.5364	0.01	-11.2007	3.35e-33	**
mam-miR-novel133	4971026	4452439	0	105	0.01	23.5826	11.2035	6.11e-35	**
mam-miR-novel150	4971026	4452439	13	0	2.6152	0.01	-8.03078	0.00025842	**
mam-miR-novel152	4971026	4452439	28	0	5.6326	0.01	-9.13766	1.76e-08	**
mam-miR-novel153	4971026	4452439	0	24	0.01	5.3903	9.07422	1.45e-08	**
mam-miR-novel155	4971026	4452439	0	10	0.01	2.246	7.81121	0.000523951	**
mam-miR-novel156	4971026	4452439	9	0	1.8105	0.01	-7.50024	0.00333722	**
mam-miR-novel157	4971026	4452439	8	0	1.6093	0.01	-7.33029	0.00632628	**
mam-miR-novel161	4971026	4452439	0	8	0.01	1.7968	7.48929	0.00234702	**
mam-miR-novel168	4971026	4452439	25	0	5.0291	0.01	-8.97416	1.2e-07	**
mam-miR-novel169	4971026	4452439	0	24	0.01	5.3903	9.07422	1.45e-08	**
mam-miR-novel174	4971026	4452439	13	0	2.6152	0.01	-8.03078	0.00025842	**
mam-miR-novel176	4971026	4452439	0	15	0.01	3.3689	8.39613	1.23e-05	**
mam-miR-novel180	4971026	4452439	0	50	0.01	11.2298	10.1331	4.95e-17	**
mam-miR-novel181	4971026	4452439	31	0	6.2361	0.01	-9.2845	2.59e-09	**
mam-miR-novel182	4971026	4452439	32	0	6.4373	0.01	-9.33031	1.36e-09	**
mam-miR-novel187	4971026	4452439	41	0	8.2478	0.01	-9.68787	4.31e-12	**
mam-miR-novel193	4971026	4452439	0	7	0.01	1.5722	7.29664	0.0049674	**
mam-miR-novel195	4971026	4452439	45	0	9.0525	0.01	-9.82217	3.34e-13	**
mam-miR-novel196	4971026	4452439	0	14	0.01	3.1443	8.2966	2.61e-05	**
mam-miR-novel202	4971026	4452439	0	1269	0.01	285.012	14.7987	0	**
mam-miR-novel203	4971026	4452439	1196	0	240.594	0.01	-14.5543	0	**
mam-miR-novel208	4971026	4452439	533	0	107.221	0.01	-13.3883	9.43e-149	**
mam-miR-novel209	4971026	4452439	0	288	0.01	64.6836	12.6592	1.58e-94	**
mam-miR-novel210	4971026	4452439	283	1134	56.9299	254.692	2.16149	2.86e-142	**
mam-miR-novel211	4971026	4452439	0	318	0.01	71.4215	12.8021	2.7e-104	**
mam-miR-novel233	4971026	4452439	0	9	0.01	2.0214	7.65921	0.00110893	**
mam-miR-novel234	4971026	4452439	0	12	0.01	2.6952	8.07425	0.000116968	**
mam-miR-novel243	4971026	4452439	28	0	5.6326	0.01	-9.13766	1.76e-08	**
mam-miR-novel244	4971026	4452439	0	32	0.01	7.1871	9.48927	3.6e-11	**
mam-miR-novel252	4971026	4452439	0	7	0.01	1.5722	7.29664	0.0049674	**
mam-miR-novel258	4971026	4452439	12	71	2.414	15.9463	2.72372	4.41e-13	**
mam-miR-novel260	4971026	4452439	0	24	0.01	5.3903	9.07422	1.45e-08	**
mam-miR-novel261	4971026	4452439	8	0	1.6093	0.01	-7.33029	0.00632628	**
mam-miR-novel262	4971026	4452439	9	0	1.8105	0.01	-7.50024	0.00333722	**
mam-miR-novel263	4971026	4452439	0	13	0.01	2.9197	8.18968	5.53e-05	**
mam-miR-novel268	4971026	4452439	8	0	1.6093	0.01	-7.33029	0.00632628	**
mam-miR-novel269	4971026	4452439	459	0	92.3351	0.01	-13.1727	3.38e-128	**
mam-miR-novel12	4971026	4452439	5	0	1.0058	0.01	-6.6522	0.0430965	*
mam-miR-novel46	4971026	4452439	7	0	1.4082	0.01	-7.13771	0.0119926	*
mam-miR-novel52	4971026	4452439	0	5	0.01	1.123	6.81121	0.0222512	*
mam-miR-novel55	4971026	4452439	0	5	0.01	1.123	6.81121	0.0222512	*
mam-miR-novel66	4971026	4452439	5	0	1.0058	0.01	-6.6522	0.0430965	*
mam-miR-novel72	4971026	4452439	0	6	0.01	1.3476	7.07425	0.0105134	*
mam-miR-novel76	4971026	4452439	6	0	1.207	0.01	-6.91528	0.0227341	*
mam-miR-novel77	4971026	4452439	5	0	1.0058	0.01	-6.6522	0.0430965	*
mam-miR-novel81	4971026	4452439	5	0	1.0058	0.01	-6.6522	0.0430965	*
mam-miR-124b	4971026	4452439	0	5	0.01	1.123	6.81121	0.0222512	*
mam-miR-7132	4971026	4452439	1	7	0.2012	1.5722	2.96608	0.0259304	*
mam-miR-novel91	4971026	4452439	5	0	1.0058	0.01	-6.6522	0.0430965	*
mam-miR-novel97	4971026	4452439	7	0	1.4082	0.01	-7.13771	0.0119926	*
mam-miR-181c-5p	4971026	4452439	13	25	2.6152	5.6149	1.10234	0.0228015	*
mam-miR-2187-5p	4971026	4452439	2	9	0.4023	2.0214	2.32901	0.0239309	*
mam-miR-460-3p	4971026	4452439	6	16	1.207	3.5935	1.57396	0.0175401	*
mam-miR-novel112	4971026	4452439	7	0	1.4082	0.01	-7.13771	0.0119926	*
mam-miR-novel116	4971026	4452439	5	0	1.0058	0.01	-6.6522	0.0430965	*
mam-miR-novel125	4971026	4452439	7	0	1.4082	0.01	-7.13771	0.0119926	*
mam-miR-novel138	4971026	4452439	21	7	4.2245	1.5722	-1.426	0.0185609	*
mam-miR-novel139	4971026	4452439	6	0	1.207	0.01	-6.91528	0.0227341	*
mam-miR-novel140	4971026	4452439	0	5	0.01	1.123	6.81121	0.0222512	*
mam-miR-novel158	4971026	4452439	0	5	0.01	1.123	6.81121	0.0222512	*
mam-miR-novel170	4971026	4452439	6	0	1.207	0.01	-6.91528	0.0227341	*
mam-miR-novel173	4971026	4452439	0	6	0.01	1.3476	7.07425	0.0105134	*
mam-miR-novel184	4971026	4452439	5	0	1.0058	0.01	-6.6522	0.0430965	*
mam-miR-novel200	4971026	4452439	5	0	1.0058	0.01	-6.6522	0.0430965	*
mam-miR-novel219	4971026	4452439	7	0	1.4082	0.01	-7.13771	0.0119926	*
mam-miR-novel220	4971026	4452439	0	5	0.01	1.123	6.81121	0.0222512	*
mam-miR-novel221	4971026	4452439	5	0	1.0058	0.01	-6.6522	0.0430965	*
mam-miR-novel228	4971026	4452439	6	0	1.207	0.01	-6.91528	0.0227341	*
mam-miR-novel231	4971026	4452439	0	5	0.01	1.123	6.81121	0.0222512	*
mam-miR-novel240	4971026	4452439	7	0	1.4082	0.01	-7.13771	0.0119926	*

## Sheet: Supplementary Table S5
Supplementary Table S5-1 Identification of miRNA-mRNA interaction pairs between Normoxia and Hypoxia3h
miRNA Name	Reads of Normoxia	Reads of Hypoxia3h	log2Ratio (Hypoxia3h/Normoxia)	Gene Name	log2Ratio (Hypoxia3h/Normoxia)	Regulation	GO	KEGG
mam-miR-10b	823	880	1.03099	TR23802_c1_g1	-2.04544	up-down
mam-miR-10b	823	880	1.03099	TR139497_c0_g1	-2.44085	up-down	membrane
mam-miR-10b	823	880	1.03099	TR13148_c0_g2	-3.37515	up-down
mam-miR-125a	883	973	1.0744	TR89690_c0_g3	-2.21681	up-down
mam-miR-125a	883	973	1.0744	TR85063_c0_g1	-2.02581	up-down
mam-miR-125a	883	973	1.0744	TR80265_c0_g1	-5.15792	up-down		Cell cycle
mam-miR-125a	883	973	1.0744	TR59932_c0_g1	-4.96527	up-down		Endocytosis
mam-miR-125a	883	973	1.0744	TR39697_c0_g1	-2.61735	up-down		Cell cycle - yeast
mam-miR-125a	883	973	1.0744	TR30712_c8_g3	-4.85836	up-down
mam-miR-125a	883	973	1.0744	TR23657_c0_g1	-5.68148	up-down
mam-miR-125a	883	973	1.0744	TR205403_c0_g1	-3.24538	up-down
mam-miR-125a	883	973	1.0744	TR169738_c0_g2	-2.43094	up-down	regulation of response to DNA damage stimulus;intracellular organelle part;regulation of cellular process;negative regulation of nitrogen compound metabolic process;intracellular part;nucleic acid binding;intracellular non-membrane-bounded organelle;cytoplasm;intracellular membrane-bounded organelle;regulation of DNA metabolic process;chromosome;regulation of response to stimulus;DNA binding;nega…
mam-miR-125a	883	973	1.0744	TR140103_c1_g1	-5.47985	up-down
mam-miR-125a	883	973	1.0744	TR137137_c0_g3	-2.051	up-down
mam-miR-125a	883	973	1.0744	TR110549_c0_g1	-2.28503	up-down	intracellular part;single-organism cellular process;cytoplasm;intracellular membrane-bounded organelle;protein transport;single-organism transport;macromolecule localization;protein binding;cellular protein localization;enzyme binding;Ran GTPase binding;cell;multicellular organismal process;establishment of localization in cell;cellular macromolecule localization;binding;intracellular;single-orga…
mam-miR-125a	883	973	1.0744	TR107164_c0_g1	-2.00591	up-down
mam-miR-125b-1-3p	43	128	2.50812	TR37122_c0_g1	-4.04244	up-down	catalytic activity;hydrolase activity
mam-miR-125b-1-3p	43	128	2.50812	TR29566_c0_g1	-3.6027	up-down	muscle cell migration;anatomical structure development;regulation of transcription, DNA-dependent;biological regulation;regulation of signaling;developmental growth involved in morphogenesis;heart development;regulation of cell communication;organelle part;nuclear lumen;regulation of Wnt receptor signaling pathway;multicellular organismal development;regulation of signal transduction;locomotion;r…
mam-miR-125b-1-3p	43	128	2.50812	TR158864_c0_g2	-5.06481	up-down	protein localization;extracellular matrix organization;cellular developmental process;locomotion;carbohydrate derivative biosynthetic process;cell motility;unidimensional cell growth;muscle structure development;intrinsic to membrane;establishment of cell polarity involved in gastrulation cell migration;embryonic morphogenesis;developmental growth;muscle cell migration;establishment of cell polar…	Wnt signaling pathway
mam-miR-125b-1-3p	43	128	2.50812	TR144470_c0_g1	-2.35431	up-down
mam-miR-125b-1-3p	43	128	2.50812	TR132300_c0_g1	-5.00227	up-down
mam-miR-125b-1-3p	43	128	2.50812	TR103603_c0_g3	-5.40584	up-down
mam-miR-132b	9	13	1.46488	TR99054_c0_g1	-2.02299	up-down	cellular macromolecule biosynthetic process;macromolecule biosynthetic process;intracellular;protein metabolic process;ribosome;cellular process;cell part;translation;intracellular organelle;cellular protein metabolic process;cell;cellular metabolic process;gene expression;cytoplasmic part;structural molecule activity;non-membrane-bounded organelle;metabolic process;cellular biosynthetic process;…	Ribosome
mam-miR-132b	9	13	1.46488	TR79657_c0_g19	-2.14695	up-down		Neurotrophin signaling pathway
mam-miR-132b	9	13	1.46488	TR78393_c1_g6	-5.55023	up-down
mam-miR-132b	9	13	1.46488	TR78125_c1_g3	-9.57577	up-down
mam-miR-132b	9	13	1.46488	TR76672_c0_g4	-3.03239	up-down	organic cyclic compound metabolic process;cellular metabolic process;nitrogen compound metabolic process;macromolecule modification;macromolecule methylation;RNA methylation;nucleobase-containing compound metabolic process;transferase activity;cellular process;organic substance metabolic process;heterocycle metabolic process;cellular nitrogen compound metabolic process;cellular macromolecule meta…
mam-miR-132b	9	13	1.46488	TR74524_c2_g3	-2.01207	up-down	binding;intracellular;single-organism process;membrane;cellular macromolecule localization;plasma membrane;endomembrane system;localization;intracellular transport;cellular process;cell part;protein complex;cell;coated membrane;lipid binding;establishment of localization in cell;cellular protein localization;vesicle-mediated transport;protein transport;single-organism cellular process;intracellul…	Synaptic vesicle cycle;Endocytosis;Huntington's disease;Endocrine and other factor-regulated calcium reabsorption
mam-miR-132b	9	13	1.46488	TR6176_c1_g1	-2.34554	up-down	kinase activity;metabolic process;phosphate-containing compound metabolic process;catalytic activity;phosphorus metabolic process;phosphorylation;small molecule binding;protein kinase activity;cellular process;transferase activity;transferase activity, transferring phosphorus-containing groups;organic cyclic compound binding;heterocyclic compound binding;binding;phosphotransferase activity, alcoh…	Herpes simplex infection
mam-miR-132b	9	13	1.46488	TR55277_c2_g1	-2.73254	up-down		Carbon metabolism;Citrate cycle (TCA cycle);2-Oxocarboxylic acid metabolism;Biosynthesis of amino acids
mam-miR-132b	9	13	1.46488	TR42156_c3_g2	-5.68148	up-down	guanyl ribonucleotide binding;nucleoside phosphate binding;guanyl nucleotide binding;nucleotide binding;purine ribonucleoside binding;binding;ribonucleotide binding;hydrolase activity, acting on acid anhydrides, in phosphorus-containing anhydrides;single-organism process;heterocyclic compound binding;cellular process;GTP binding;purine nucleotide binding;single-organism cellular process;catalytic…
mam-miR-132b	9	13	1.46488	TR30728_c0_g1	-4.06481	up-down
mam-miR-132b	9	13	1.46488	TR23233_c0_g2	-5.40584	up-down		Fatty acid degradation;Butanoate metabolism;Valine, leucine and isoleucine degradation
mam-miR-132b	9	13	1.46488	TR203873_c0_g1	-2.22401	up-down	cytochrome-c oxidase activity;organelle inner membrane;membrane part;monovalent inorganic cation transmembrane transporter activity;cytoplasmic part;hydrogen ion transmembrane transporter activity;membrane-bounded organelle;mitochondrial envelope;oxidoreductase activity;substrate-specific transmembrane transporter activity;electron carrier activity;organelle part;organelle;cation transmembrane tr…	Parkinson's disease;Cardiac muscle contraction;Huntington's disease;Alzheimer's disease;Oxidative phosphorylation
mam-miR-132b	9	13	1.46488	TR195088_c0_g1	-2.15792	up-down		PI3K-Akt signaling pathway;Viral carcinogenesis;Cell cycle
mam-miR-132b	9	13	1.46488	TR190530_c1_g2	-4.85836	up-down
mam-miR-132b	9	13	1.46488	TR162154_c0_g1	-5.68148	up-down
mam-miR-132b	9	13	1.46488	TR15524_c0_g1	-2.03239	up-down
mam-miR-132b	9	13	1.46488	TR132374_c0_g3	-2.11536	up-down	substrate-specific transmembrane transporter activity;ion transmembrane transporter activity;cation transport;transport;establishment of localization;single-organism process;membrane;cellular process;localization;single-organism cellular process;single-organism transport;transmembrane transport;ion transport;substrate-specific transporter activity;transporter activity;transmembrane transporter ac…
mam-miR-132b	9	13	1.46488	TR130065_c0_g1	-3.66042	up-down
mam-miR-132b	9	13	1.46488	TR120055_c1_g1	-3.01207	up-down
mam-miR-132b	9	13	1.46488	TR11310_c0_g1	-4.85836	up-down	cellular component biogenesis;homeostatic process;membrane-enclosed lumen;positive regulation of biological process;nucleic acid metabolic process;organelle;intracellular signal transduction;organic cyclic compound metabolic process;organelle lumen;non-membrane-bounded organelle;response to stimulus;cytoplasmic part;protein metabolic process;cellular macromolecule biosynthetic process;nuclear par…	mTOR signaling pathway;Insulin signaling pathway;HIF-1 signaling pathway;Proteoglycans in cancer;Ribosome;PI3K-Akt signaling pathway
mam-miR-132b	9	13	1.46488	TR109584_c0_g1	-2.07219	up-down	ion binding;small molecule metabolic process;lyase activity;cellular metabolic process;nitrogen compound metabolic process;binding;single-organism process;cellular process;single-organism cellular process;single-organism metabolic process;organic substance metabolic process;carboxylic acid metabolic process;pyridoxal phosphate binding;metabolic process;organonitrogen compound metabolic process;pr…	Glycine, serine and threonine metabolism;Biosynthesis of amino acids
mam-miR-132b	9	13	1.46488	TR108916_c7_g4	-4.20231	up-down
mam-miR-132b	9	13	1.46488	TR105507_c0_g1	-6.06481	up-down
mam-miR-144	497	98	-1.40802	TR77916_c0_g1	5.42705	down-up
mam-miR-144	497	98	-1.40802	TR121318_c1_g2	5.74897	down-up
mam-miR-145-5p	1802	2184	1.21175	TR89690_c0_g3	-2.21681	up-down
mam-miR-145-5p	1802	2184	1.21175	TR76672_c0_g4	-3.03239	up-down	organic cyclic compound metabolic process;cellular metabolic process;nitrogen compound metabolic process;macromolecule modification;macromolecule methylation;RNA methylation;nucleobase-containing compound metabolic process;transferase activity;cellular process;organic substance metabolic process;heterocycle metabolic process;cellular nitrogen compound metabolic process;cellular macromolecule meta…
mam-miR-145-5p	1802	2184	1.21175	TR57519_c12_g60	-2.31938	up-down	single-organism process;transferase activity;cellular process;cellular lipid metabolic process;isoprenoid biosynthetic process;cellular metabolic process;isoprenoid metabolic process;single-organism biosynthetic process;lipid metabolic process;cellular biosynthetic process;metabolic process;catalytic activity;primary metabolic process;biosynthetic process;organic substance biosynthetic process;li…	Influenza A;Terpenoid backbone biosynthesis;HTLV-I infection
mam-miR-145-5p	1802	2184	1.21175	TR52908_c6_g7	-2.24538	up-down
mam-miR-145-5p	1802	2184	1.21175	TR498_c0_g1	-2.1466	up-down
mam-miR-145-5p	1802	2184	1.21175	TR48337_c0_g1	-4.74288	up-down
mam-miR-145-5p	1802	2184	1.21175	TR47775_c0_g1	-3.24726	up-down	biological regulation;regulation of transcription, DNA-dependent;molecular transducer activity;signaling receptor activity;cellular response to chemical stimulus;response to chemical;single organism signaling;chemical homeostasis;regulation of biological quality;regulation of primary metabolic process;signal transduction;membrane-bounded organelle;response to organic substance;signaling;regulatio…
mam-miR-145-5p	1802	2184	1.21175	TR41598_c0_g1	-2.30933	up-down	transition metal ion binding;zinc ion binding;cation binding;ion binding;metal ion binding;binding
mam-miR-145-5p	1802	2184	1.21175	TR35888_c0_g1	-4.24538	up-down
mam-miR-145-5p	1802	2184	1.21175	TR33185_c1_g3	-6.11211	up-down
mam-miR-145-5p	1802	2184	1.21175	TR23802_c1_g1	-2.04544	up-down
mam-miR-145-5p	1802	2184	1.21175	TR206535_c7_g4	-2.35955	up-down
mam-miR-145-5p	1802	2184	1.21175	TR191452_c5_g1	-2.21681	up-down		Carbon fixation in photosynthetic organisms
mam-miR-145-5p	1802	2184	1.21175	TR184113_c0_g1	-4.17584	up-down		Propanoate metabolism;Pyruvate metabolism;Fatty acid biosynthesis;Insulin signaling pathway
mam-miR-145-5p	1802	2184	1.21175	TR177452_c0_g1	-3.85306	up-down	protein complex;regulation of biosynthetic process;multicellular organismal process;nucleic acid binding transcription factor activity;mesoderm development;single-organism process;tissue development;binding;intracellular;negative regulation of gene expression;system development;heterocyclic compound binding;positive regulation of RNA metabolic process;negative regulation of cellular metabolic pro…
mam-miR-145-5p	1802	2184	1.21175	TR176957_c0_g1	-2.31172	up-down	metabolic process;phosphorus metabolic process;multicellular organismal development;anion binding;heart development;protein phosphorylation;anatomical structure development;small molecule binding;macromolecule modification;purine nucleoside binding;purine ribonucleoside triphosphate binding;embryonic morphogenesis;determination of bilateral symmetry;ribonucleoside binding;catalytic activity;adeny…	Axon guidance;Circadian rhythm - fly;T cell receptor signaling pathway;Basal cell carcinoma;Cell cycle;Prolactin signaling pathway;Neurotrophin signaling pathway;Colorectal cancer;Measles;Focal adhesion;Alzheimer's disease;Chemokine signaling pathway;PI3K-Akt signaling pathway;Influenza A;ErbB signaling pathway;B cell receptor signaling pathway;Hippo signaling pathway;Pathways in cancer;Prostate …
mam-miR-145-5p	1802	2184	1.21175	TR165954_c0_g6	-3.15792	up-down	heterocyclic compound binding;nucleic acid binding;binding;single-stranded DNA binding;DNA binding;structure-specific DNA binding;organic cyclic compound binding
mam-miR-145-5p	1802	2184	1.21175	TR165061_c0_g2	-7.34774	up-down	multicellular organismal process;extracellular region;developmental process;liver development;anatomical structure development;multicellular organismal development;organ development;single-organism process;system development;single-organism developmental process;hepaticobiliary system development;single-multicellular organism process
mam-miR-145-5p	1802	2184	1.21175	TR147207_c0_g1	-6.38674	up-down
mam-miR-145-5p	1802	2184	1.21175	TR14715_c23_g14	-6.23687	up-down
mam-miR-145-5p	1802	2184	1.21175	TR131302_c0_g1	-5.06481	up-down
mam-miR-145-5p	1802	2184	1.21175	TR121623_c0_g1	-4.06481	up-down
mam-miR-145-5p	1802	2184	1.21175	TR109754_c1_g2	-3.21681	up-down
mam-miR-17-3p	54	14	-1.01314	TR96441_c2_g7	2.61969	down-up
mam-miR-17-3p	54	14	-1.01314	TR9293_c0_g1	2.13535	down-up
mam-miR-17-3p	54	14	-1.01314	TR89972_c0_g1	4.70006	down-up	anion transport;organic acid transport;sodium ion transport;carboxylic acid transport;organic anion transport;substrate-specific transporter activity;organic anion transmembrane transporter activity;carboxylic acid transmembrane transporter activity;organic substance transport;membrane part;anion transmembrane transporter activity;establishment of localization;monocarboxylic acid transport;intrin…
mam-miR-17-3p	54	14	-1.01314	TR89959_c0_g2	2.57905	down-up	signaling;cellular process;regulation of biological process;regulation of cellular process;single-organism process;cellular response to stimulus;single organism signaling;cell communication;response to stimulus;biological regulation;single-organism cellular process;signal transduction
mam-miR-17-3p	54	14	-1.01314	TR82629_c3_g1	3.34515	down-up
mam-miR-17-3p	54	14	-1.01314	TR81611_c0_g2	3.21464	down-up	endopeptidase regulator activity;peptidase regulator activity;cell;peptidase inhibitor activity;enzyme inhibitor activity;endopeptidase inhibitor activity;intracellular;cell part;cysteine-type endopeptidase inhibitor activity;enzyme regulator activity
mam-miR-17-3p	54	14	-1.01314	TR80544_c21_g10	2.22279	down-up	integral to membrane;cell periphery;single-organism cellular process;macromolecular complex;cell-cell junction;plasma membrane part;cell communication;cell;protein complex;gap junction;cell junction;cellular process;cell part;connexon complex;membrane part;intrinsic to membrane;plasma membrane;single-organism process;membrane
mam-miR-17-3p	54	14	-1.01314	TR72784_c2_g4	4.82698	down-up
mam-miR-17-3p	54	14	-1.01314	TR72451_c0_g1	6.16401	down-up	membrane
mam-miR-17-3p	54	14	-1.01314	TR69694_c0_g2	4.64944	down-up		Insulin secretion;Dopaminergic synapse;Melanogenesis;Amoebiasis;GnRH signaling pathway;Endocrine and other factor-regulated calcium reabsorption;Inositol phosphate metabolism;Long-term potentiation;Wnt signaling pathway;Phosphatidylinositol signaling system;Gastric acid secretion;Chagas disease (American trypanosomiasis);Circadian entrainment;Retrograde endocannabinoid signaling;Calcium signaling…
mam-miR-17-3p	54	14	-1.01314	TR66741_c0_g1	2.44072	down-up	calcium ion binding;metal ion binding;binding;ion binding;cation binding
mam-miR-17-3p	54	14	-1.01314	TR65587_c1_g1	5.01201	down-up
mam-miR-17-3p	54	14	-1.01314	TR63806_c0_g10	3.01423	down-up	regulation of nucleoside metabolic process;intracellular organelle;adherens junction;cellular process;cell part;regulation of GTPase activity;binding;intracellular;focal adhesion;single-organism process;cell communication;lipid binding;cell junction;regulation of catabolic process;cell;regulation of hydrolase activity;cell-substrate adherens junction;enzyme regulator activity;regulation of cellul…
mam-miR-17-3p	54	14	-1.01314	TR60257_c3_g1	6.12748	down-up
mam-miR-17-3p	54	14	-1.01314	TR59116_c17_g3	8.26154	down-up	response to stimulus;carbohydrate derivative binding;ribonucleoside binding;ion binding;hexose metabolic process;phosphoenolpyruvate carboxykinase (GTP) activity;response to carbohydrate;response to organic substance;carboxy-lyase activity;organic cyclic compound binding;purine ribonucleoside triphosphate binding;transferase activity, transferring phosphorus-containing groups;purine nucleoside bi…	Citrate cycle (TCA cycle);Proximal tubule bicarbonate reclamation;Adipocytokine signaling pathway;Glycolysis / Gluconeogenesis;PPAR signaling pathway;Pyruvate metabolism;PI3K-Akt signaling pathway;Insulin signaling pathway
mam-miR-17-3p	54	14	-1.01314	TR52859_c4_g2	3.87183	down-up
mam-miR-17-3p	54	14	-1.01314	TR48975_c0_g2	3.48594	down-up
mam-miR-17-3p	54	14	-1.01314	TR39236_c0_g1	5.15414	down-up
mam-miR-17-3p	54	14	-1.01314	TR38025_c0_g1	4.74897	down-up	response to radiation;regulation of cell morphogenesis;detection of light stimulus involved in visual perception;regulation of developmental process;biological regulation;anatomical structure development;multicellular organismal development;nervous system development;response to chemical;determination of bilateral symmetry;sensory perception;generation of neurons;cellular developmental process;lo…
mam-miR-17-3p	54	14	-1.01314	TR32540_c2_g1	3.594	down-up
mam-miR-17-3p	54	14	-1.01314	TR32446_c0_g1	7.55633	down-up
mam-miR-17-3p	54	14	-1.01314	TR3227_c4_g53	2.07474	down-up
mam-miR-17-3p	54	14	-1.01314	TR210575_c0_g1	5.00386	down-up	localization;membrane part;cellular process;establishment of localization;membrane;single-organism process;transport;intrinsic to membrane;integral to membrane;single-organism transport;transmembrane transport;single-organism cellular process
mam-miR-17-3p	54	14	-1.01314	TR201679_c3_g1	5.09001	down-up
mam-miR-17-3p	54	14	-1.01314	TR194839_c13_g9	7.18193	down-up
mam-miR-17-3p	54	14	-1.01314	TR19347_c0_g2	3.9347	down-up
mam-miR-17-3p	54	14	-1.01314	TR193144_c11_g2	5.2344	down-up
mam-miR-17-3p	54	14	-1.01314	TR192471_c0_g1	5.2344	down-up
mam-miR-17-3p	54	14	-1.01314	TR174938_c0_g1	5.59697	down-up
mam-miR-17-3p	54	14	-1.01314	TR169502_c0_g1	5.33394	down-up
mam-miR-17-3p	54	14	-1.01314	TR166708_c0_g2	4.74897	down-up
mam-miR-17-3p	54	14	-1.01314	TR166206_c1_g1	4.94011	down-up
mam-miR-17-3p	54	14	-1.01314	TR162636_c9_g58	6.51451	down-up
mam-miR-17-3p	54	14	-1.01314	TR162159_c3_g25	2.16401	down-up		Selenocompound metabolism;Pyrimidine metabolism
mam-miR-17-3p	54	14	-1.01314	TR156164_c1_g2	4.84958	down-up
mam-miR-17-3p	54	14	-1.01314	TR143479_c0_g4	2.60762	down-up
mam-miR-17-3p	54	14	-1.01314	TR140176_c3_g2	5.30151	down-up
mam-miR-17-3p	54	14	-1.01314	TR135562_c0_g1	2.04968	down-up
mam-miR-17-3p	54	14	-1.01314	TR134610_c0_g1	3.0472	down-up	protein binding;organ development;anatomical structure morphogenesis;actin filament-based process;muscle organ development;cellular component organization or biogenesis;intracellular non-membrane-bounded organelle;cell morphogenesis;single-organism cellular process;intracellular part;organelle organization;system development;single-organism process;intracellular;binding;cell part;cellular process…
mam-miR-17-3p	54	14	-1.01314	TR132372_c0_g1	5.09001	down-up
mam-miR-17-3p	54	14	-1.01314	TR120795_c0_g1	4.01201	down-up
mam-miR-17-3p	54	14	-1.01314	TR106668_c4_g5	4.84208	down-up
mam-miR-17-3p	54	14	-1.01314	TR104773_c0_g1	4.44694	down-up	glycolysis;response to oxygen levels;response to abiotic stimulus;single-organism carbohydrate catabolic process;monosaccharide metabolic process;oxidation-reduction process;carbohydrate catabolic process;L-lactate dehydrogenase activity;metabolic process;hexose catabolic process;response to hypoxia;response to stimulus;oxidoreductase activity;hexose metabolic process;monosaccharide catabolic pro…	Pyruvate metabolism;Propanoate metabolism;Glycolysis / Gluconeogenesis;Cysteine and methionine metabolism
mam-miR-17-3p	54	14	-1.01314	TR102300_c0_g1	2.28954	down-up	adenyl nucleotide binding;kinase activity;purine ribonucleotide binding;phosphate-containing compound metabolic process;catalytic activity;purine nucleotide binding;cellular process;transferase activity;binding;ribonucleotide binding;heterocyclic compound binding;purine ribonucleoside binding;nucleotide binding;cellular metabolic process;phosphotransferase activity, nitrogenous group as acceptor;…
mam-miR-181c-5p	13	19	1.48184	TR83683_c0_g1	-4.9128	up-down	purine ribonucleotide binding;anion binding;catalytic activity;small molecule binding;nucleoside-triphosphatase activity;nucleoside binding;purine nucleotide binding;organic cyclic compound binding;purine ribonucleoside triphosphate binding;GTP binding;purine nucleoside binding;hydrolase activity, acting on acid anhydrides, in phosphorus-containing anhydrides;binding;ribonucleotide binding;hydrol…
mam-miR-181c-5p	13	19	1.48184	TR43258_c0_g1	-5.55023	up-down	nucleoside binding;protein-DNA complex;small molecule binding;nucleoside-triphosphatase activity;anion binding;cell cycle;ATP binding;organelle part;organelle;ion binding;pyrophosphatase activity;membrane-bounded organelle;carbohydrate derivative binding;non-membrane-bounded organelle;ribonucleoside binding;adenyl ribonucleotide binding;cell cycle process;hydrolase activity;purine nucleoside bind…
mam-miR-181c-5p	13	19	1.48184	TR37477_c2_g3	-3.1352	up-down	integral to membrane;macromolecule localization;single-organism transport;transmembrane transport;organic substance transport;single-organism cellular process;lipid localization;localization;membrane part;lipid transport;cellular process;establishment of localization;single-organism process;membrane;intrinsic to membrane;transport
mam-miR-181c-5p	13	19	1.48184	TR29812_c0_g10	-4.96527	up-down
mam-miR-181c-5p	13	19	1.48184	TR28219_c15_g1	-2.06481	up-down
mam-miR-181c-5p	13	19	1.48184	TR26786_c10_g2	-5.08865	up-down
mam-miR-181c-5p	13	19	1.48184	TR192335_c0_g3	-3.15792	up-down	positive regulation of cellular process;myeloid leukocyte differentiation;multicellular organismal development;biological regulation;regulation of transcription, DNA-dependent;anatomical structure development;zinc ion binding;negative regulation of apoptotic process;positive regulation of cellular metabolic process;regulation of developmental process;cation binding;monocyte differentiation;negati…
mam-miR-181c-5p	13	19	1.48184	TR179414_c2_g31	-6.15792	up-down
mam-miR-181c-5p	13	19	1.48184	TR161236_c7_g2	-5.24538	up-down
mam-miR-181c-5p	13	19	1.48184	TR148212_c1_g1	-6.77263	up-down
mam-miR-181c-5p	13	19	1.48184	TR127328_c0_g1	-6.64977	up-down
mam-miR-181c-5p	13	19	1.48184	TR108326_c2_g17	-4.96527	up-down
mam-miR-181c-5p	13	19	1.48184	TR107212_c1_g4	-2.22831	up-down
mam-miR-18b	15	22	1.48691	TR45298_c0_g1	-2.74288	up-down
mam-miR-194a	0	3	6.84962	TR34099_c0_g2	-4.96527	up-down
mam-miR-216a	51	12	-1.15309	TR43416_c1_g1	3.97137	down-up
mam-miR-216a	51	12	-1.15309	TR193135_c27_g3	4.80892	down-up
mam-miR-216a	51	12	-1.15309	TR189088_c1_g1	4.26461	down-up
mam-miR-216a	51	12	-1.15309	TR170930_c0_g1	4.64944	down-up
mam-miR-216a	51	12	-1.15309	TR158609_c2_g19	2.66106	down-up
mam-miR-216a	51	12	-1.15309	TR119792_c0_g1	9.50386	down-up
mam-miR-216a	51	12	-1.15309	TR119469_c1_g3	2.93945	down-up
mam-miR-222b	28	35	1.25631	TR75255_c2_g1	-4.83974	up-down
mam-miR-222b	28	35	1.25631	TR70346_c0_g1	-2.6027	up-down
mam-miR-222b	28	35	1.25631	TR6690_c3_g1	-4.75256	up-down	acid-thiol ligase activity;ion binding;small molecule metabolic process;adenyl ribonucleotide binding;ribonucleoside binding;carbohydrate derivative binding;purine nucleoside binding;organic cyclic compound binding;nucleoside binding;carboxylic acid metabolic process;cation binding;small molecule binding;anion binding;phosphorus metabolic process;monocarboxylic acid metabolic process;metabolic pr…	Glycolysis / Gluconeogenesis;Carbon fixation pathways in prokaryotes;Carbon metabolism;Propanoate metabolism;Pyruvate metabolism;Methane metabolism
mam-miR-222b	28	35	1.25631	TR65415_c4_g1	-3.2264	up-down
mam-miR-222b	28	35	1.25631	TR26233_c0_g1	-3.03239	up-down
mam-miR-222b	28	35	1.25631	TR15618_c0_g1	-3.80177	up-down
mam-miR-222b	28	35	1.25631	TR119657_c0_g1	-2.55023	up-down
mam-miR-23a	623	743	1.18851	TR22247_c0_g1	-2.19745	up-down
mam-miR-23a	623	743	1.18851	TR136245_c2_g1	-2.66693	up-down
mam-miR-23a	623	743	1.18851	TR127821_c16_g25	-2.44332	up-down
mam-miR-23a-3p	142	164	1.14218	TR22247_c0_g1	-2.19745	up-down
mam-miR-23a-3p	142	164	1.14218	TR22082_c0_g1	-2.72085	up-down
mam-miR-23a-3p	142	164	1.14218	TR136245_c2_g1	-2.66693	up-down
mam-miR-23a-3p	142	164	1.14218	TR127821_c16_g25	-2.44332	up-down
mam-miR-27c-3p	623	864	1.40618	TR90286_c0_g1	-5.32784	up-down
mam-miR-27c-3p	623	864	1.40618	TR73590_c0_g1	-2.89488	up-down
mam-miR-27c-3p	623	864	1.40618	TR70346_c0_g1	-2.6027	up-down
mam-miR-27c-3p	623	864	1.40618	TR146302_c7_g3	-2.46416	up-down
mam-miR-27c-3p	623	864	1.40618	TR141418_c0_g1	-2.11211	up-down
mam-miR-27c-3p	623	864	1.40618	TR137351_c0_g3	-9.20231	up-down
mam-miR-27c-3p	623	864	1.40618	TR101243_c1_g10	-5.74288	up-down	enzyme regulator activity;peptidase inhibitor activity;extracellular space;endopeptidase inhibitor activity;enzyme inhibitor activity;extracellular region part;extracellular region;endopeptidase regulator activity;peptidase regulator activity
mam-miR-301a	7	11	1.58643	TR190572_c2_g10	-2.83599	up-down
mam-miR-301d	26	29	1.09192	TR190572_c2_g10	-2.83599	up-down
mam-miR-30b	1146	1348	1.16859	TR7472_c1_g1	-2.19914	up-down	organic acid biosynthetic process;organic cyclic compound metabolic process;oxidoreductase activity, acting on the CH-NH group of donors, NAD or NADP as acceptor;nucleotide metabolic process;nucleoside phosphate metabolic process;small molecule metabolic process;oxidoreductase activity;coenzyme binding;organic cyclic compound binding;nucleobase-containing compound metabolic process;glycine metabo…
mam-miR-30b	1146	1348	1.16859	TR157346_c31_g2	-5.15792	up-down
mam-miR-365	15	47	2.58207	TR129833_c0_g1	-7.0159	up-down
mam-miR-455-2-5p	199	210	1.012	TR28722_c0_g1	-5.32784	up-down
mam-miR-455-2-5p	199	210	1.012	TR170691_c0_g2	-3.61735	up-down
mam-miR-455-2-5p	199	210	1.012	TR13372_c0_g5	-7.60086	up-down
mam-miR-460-3p	6	9	1.51935	TR90078_c11_g7	-2.39496	up-down
mam-miR-460-3p	6	9	1.51935	TR183736_c1_g1	-5.32784	up-down
mam-miR-460-3p	6	9	1.51935	TR141418_c0_g1	-2.11211	up-down
mam-miR-460-3p	6	9	1.51935	TR131486_c5_g70	-4.15792	up-down
mam-miR-7133	21	48	2.12702	TR141152_c0_g1	-2.82088	up-down
mam-miR-725-3p	164	40	-1.10125	TR190718_c1_g1	2.37922	down-up	multi-organism process;extracellular region;response to other organism;response to bacterium;response to stimulus;response to biotic stimulus
mam-miR-725-3p	164	40	-1.10125	TR109462_c0_g1	2.45679	down-up		ABC transporters;Bile secretion
mam-miR-727-3p	109	14	-2.02645	TR97889_c1_g2	6.48594	down-up
mam-miR-727-3p	109	14	-2.02645	TR93189_c2_g3	4.59697	down-up	biosynthetic process;intramolecular transferase activity;monosaccharide metabolic process;organic substance biosynthetic process;mannose metabolic process;mannose biosynthetic process;carbohydrate metabolic process;metabolic process;primary metabolic process;catalytic activity;cytoplasm;single-organism metabolic process;intracellular part;organic substance metabolic process;intramolecular transfe…	Amino sugar and nucleotide sugar metabolism;Fructose and mannose metabolism
mam-miR-727-3p	109	14	-2.02645	TR90735_c24_g3	2.51046	down-up
mam-miR-727-3p	109	14	-2.02645	TR89811_c0_g1	2.18932	down-up		Endocytosis
mam-miR-727-3p	109	14	-2.02645	TR45123_c0_g2	5.2344	down-up
mam-miR-727-3p	109	14	-2.02645	TR31421_c18_g1	5.95061	down-up
mam-miR-727-3p	109	14	-2.02645	TR1792_c0_g1	4.84208	down-up
mam-miR-727-3p	109	14	-2.02645	TR140597_c0_g1	5.16401	down-up
mam-miR-727-3p	109	14	-2.02645	TR101960_c1_g1	3.21132	down-up
mam-miR-735-3p	147	0	-11.53	TR25441_c0_g1	2.86198	down-up
mam-miR-735-3p	147	0	-11.53	TR184950_c2_g2	4.53069	down-up	carboxylic acid metabolic process;transferase activity, transferring nitrogenous groups;organic substance metabolic process;L-tyrosine aminotransferase activity;single-organism cellular process;single-organism metabolic process;pyridoxal phosphate binding;L-tyrosine:2-oxoglutarate aminotransferase activity;catalytic activity;organic acid metabolic process;primary metabolic process;cofactor bindin…	Isoquinoline alkaloid biosynthesis;Tyrosine metabolism;Ubiquinone and other terpenoid-quinone biosynthesis;Biosynthesis of amino acids;Phenylalanine metabolism;Novobiocin biosynthesis;Phenylalanine, tyrosine and tryptophan biosynthesis;Cysteine and methionine metabolism;Tropane, piperidine and pyridine alkaloid biosynthesis
mam-miR-735-3p	147	0	-11.53	TR184950_c2_g1	4.59036	down-up	pyridoxal phosphate binding;L-tyrosine:2-oxoglutarate aminotransferase activity;carboxylic acid metabolic process;transferase activity, transferring nitrogenous groups;organic substance metabolic process;L-tyrosine aminotransferase activity;single-organism cellular process;single-organism metabolic process;oxoacid metabolic process;cellular amino acid metabolic process;cellular aromatic compound …	Phenylalanine metabolism;Novobiocin biosynthesis;Tropane, piperidine and pyridine alkaloid biosynthesis;Phenylalanine, tyrosine and tryptophan biosynthesis;Cysteine and methionine metabolism;Tyrosine metabolism;Isoquinoline alkaloid biosynthesis;Ubiquinone and other terpenoid-quinone biosynthesis;Biosynthesis of amino acids
mam-miR-735-3p	147	0	-11.53	TR183247_c3_g2	4.16401	down-up	regulation of small GTPase mediated signal transduction;regulation of response to stimulus;biological regulation;enzyme activator activity;GTPase activator activity;regulation of signaling;enzyme regulator activity;regulation of cell communication;regulation of cellular process;regulation of intracellular signal transduction;regulation of signal transduction;GTPase regulator activity;nucleoside-t…
mam-miR-735-3p	147	0	-11.53	TR180733_c2_g19	5.54252	down-up
mam-miR-735-3p	147	0	-11.53	TR180733_c1_g1	5.92955	down-up
mam-miR-735-3p	147	0	-11.53	TR159381_c9_g3	5.01201	down-up
mam-miR-735-3p	147	0	-11.53	TR123038_c9_g1	2.51302	down-up
mam-miR-7a	531	671	1.27198	TR152085_c0_g1	-4.96527	up-down
mam-miR-7a	531	671	1.27198	TR107553_c0_g2	-5.47985	up-down
mam-miR-92a-2-5p	25	4	-1.70943	TR99392_c8_g9	2.01541	down-up
mam-miR-92a-2-5p	25	4	-1.70943	TR96590_c0_g1	4.74897	down-up
mam-miR-92a-2-5p	25	4	-1.70943	TR88664_c5_g1	2.90588	down-up	catalytic activity;ligase activity, forming carbon-nitrogen bonds;ligase activity;acid-amino acid ligase activity	Ubiquitin mediated proteolysis;Herpes simplex infection
mam-miR-92a-2-5p	25	4	-1.70943	TR8804_c16_g1	4.01201	down-up
mam-miR-92a-2-5p	25	4	-1.70943	TR82799_c0_g3	4.43133	down-up
mam-miR-92a-2-5p	25	4	-1.70943	TR80151_c0_g1	4.55829	down-up
mam-miR-92a-2-5p	25	4	-1.70943	TR78517_c0_g7	4.09001	down-up
mam-miR-92a-2-5p	25	4	-1.70943	TR78517_c0_g35	3.90509	down-up
mam-miR-92a-2-5p	25	4	-1.70943	TR78517_c0_g27	6.28503	down-up
mam-miR-92a-2-5p	25	4	-1.70943	TR64518_c0_g1	5.92955	down-up		Parkinson's disease;Oxidative phosphorylation
mam-miR-92a-2-5p	25	4	-1.70943	TR5907_c0_g1	4.92955	down-up
mam-miR-92a-2-5p	25	4	-1.70943	TR52859_c4_g1	2.29665	down-up		MicroRNAs in cancer;Type II diabetes mellitus;Adipocytokine signaling pathway;Insulin signaling pathway
mam-miR-92a-2-5p	25	4	-1.70943	TR40472_c1_g1	2.75769	down-up
mam-miR-92a-2-5p	25	4	-1.70943	TR39236_c0_g1	5.15414	down-up
mam-miR-92a-2-5p	25	4	-1.70943	TR36133_c0_g1	4.01201	down-up
mam-miR-92a-2-5p	25	4	-1.70943	TR35176_c1_g2	2.58389	down-up	transporter activity;single-organism transport;transmembrane transport;single-organism cellular process;localization;cellular process;establishment of localization;membrane;single-organism process;transport
mam-miR-92a-2-5p	25	4	-1.70943	TR28419_c2_g2	2.15605	down-up
mam-miR-92a-2-5p	25	4	-1.70943	TR207711_c0_g1	2.84208	down-up
mam-miR-92a-2-5p	25	4	-1.70943	TR20513_c0_g1	4.01201	down-up		Glycerolipid metabolism;Phosphatidylinositol signaling system;Glycerophospholipid metabolism
mam-miR-92a-2-5p	25	4	-1.70943	TR201679_c3_g3	6.25147	down-up	purine nucleotide binding;organic substance metabolic process;cellular macromolecule metabolic process;primary metabolic process;phosphate-containing compound metabolic process;catalytic activity;kinase activity;purine ribonucleotide binding;macromolecule metabolic process;adenyl nucleotide binding;cellular protein metabolic process;nucleoside phosphate binding;phosphotransferase activity, alcoho…	MAPK signaling pathway;HIF-1 signaling pathway;Insulin signaling pathway
mam-miR-92a-2-5p	25	4	-1.70943	TR188620_c0_g2	2.19123	down-up
mam-miR-92a-2-5p	25	4	-1.70943	TR184940_c0_g3	4.45352	down-up
mam-miR-92a-2-5p	25	4	-1.70943	TR17278_c0_g2	5.36564	down-up
mam-miR-92a-2-5p	25	4	-1.70943	TR172554_c2_g11	2.02651	down-up
mam-miR-92a-2-5p	25	4	-1.70943	TR171533_c1_g1	3.49142	down-up
mam-miR-92a-2-5p	25	4	-1.70943	TR159522_c0_g1	4.74897	down-up
mam-miR-92a-2-5p	25	4	-1.70943	TR157501_c0_g1	6.34988	down-up
mam-miR-92a-2-5p	25	4	-1.70943	TR151706_c15_g2	3.70998	down-up
mam-miR-92a-2-5p	25	4	-1.70943	TR145343_c3_g1	2.05502	down-up
mam-miR-92a-2-5p	25	4	-1.70943	TR14334_c24_g29	5.39409	down-up	biosynthetic process;intracellular organelle part;regulation of hormone levels;endosome membrane;catalytic activity;thyroxine 5'-deiodinase activity;integral to membrane;cell periphery;cytoplasm;intracellular part;single-organism metabolic process;intracellular membrane-bounded organelle;cell part;endosomal part;intracellular organelle;plasma membrane;membrane;single-organism process;intracellula…
mam-miR-92a-2-5p	25	4	-1.70943	TR142650_c0_g1	2.27093	down-up	blood vessel morphogenesis;multicellular organismal development;anatomical structure morphogenesis;cardiovascular system development;anatomical structure development;vasculature development;extracellular region;single-organism developmental process;single-multicellular organism process;single-organism process;system development;circulatory system development;blood vessel development;multicellular…
mam-miR-92a-2-5p	25	4	-1.70943	TR13954_c3_g1	2.11548	down-up
mam-miR-92a-2-5p	25	4	-1.70943	TR133434_c0_g1	6.48594	down-up
mam-miR-92a-2-5p	25	4	-1.70943	TR1156_c1_g1	3.84208	down-up
mam-miR-92a-2-5p	25	4	-1.70943	TR110975_c2_g12	2.31601	down-up	carbohydrate binding;binding;proteinaceous extracellular matrix;extracellular matrix;extracellular region;collagen;extracellular matrix part;extracellular region part
mam-miR-92a-2-5p	25	4	-1.70943	TR10743_c0_g1	2.43965	down-up	adenyl nucleotide binding;macromolecule metabolic process;kinase activity;purine ribonucleotide binding;primary metabolic process;phosphate-containing compound metabolic process;catalytic activity;cellular macromolecule metabolic process;organic substance metabolic process;purine nucleotide binding;protein modification process;cellular process;transferase activity;binding;ribonucleotide binding;h…
mam-miR-92a-2-5p	25	4	-1.70943	TR104773_c0_g1	4.44694	down-up	glycolysis;response to oxygen levels;response to abiotic stimulus;single-organism carbohydrate catabolic process;monosaccharide metabolic process;oxidation-reduction process;carbohydrate catabolic process;L-lactate dehydrogenase activity;metabolic process;hexose catabolic process;response to hypoxia;response to stimulus;oxidoreductase activity;hexose metabolic process;monosaccharide catabolic pro…	Pyruvate metabolism;Propanoate metabolism;Glycolysis / Gluconeogenesis;Cysteine and methionine metabolism
mam-miR-92a-2-5p	25	4	-1.70943	TR101960_c1_g1	3.21132	down-up
mam-miR-92a-5p	58	10	-1.60168	TR87142_c0_g3	2.79425	down-up
mam-miR-92a-5p	58	10	-1.60168	TR82799_c0_g3	4.43133	down-up
mam-miR-92a-5p	58	10	-1.60168	TR80151_c0_g1	4.55829	down-up
mam-miR-92a-5p	58	10	-1.60168	TR79434_c1_g1	3.85107	down-up	phosphorus-oxygen lyase activity;regulation of biological process;membrane part;organic cyclic compound binding;single-organism developmental process;cell development;developmental process;neuron projection guidance;nucleoside phosphate metabolic process;cell morphogenesis involved in differentiation;intracellular signal transduction;nucleotide metabolic process;response to stimulus;taxis;organic…	Gastric acid secretion;Chagas disease (American trypanosomiasis);Circadian entrainment;Bile secretion;Ovarian steroidogenesis;HTLV-I infection;Progesterone-mediated oocyte maturation;Amoebiasis;GnRH signaling pathway;Long-term potentiation;Insulin secretion;Melanogenesis;Cholinergic synapse;Salivary secretion;Thyroid hormone synthesis;Glutamatergic synapse;Vascular smooth muscle contraction;Estro…
mam-miR-92a-5p	58	10	-1.60168	TR47462_c2_g1	2.07833	down-up
mam-miR-92a-5p	58	10	-1.60168	TR27907_c0_g4	2.79079	down-up
mam-miR-92a-5p	58	10	-1.60168	TR204054_c0_g1	5.77282	down-up
mam-miR-92a-5p	58	10	-1.60168	TR201679_c3_g3	6.25147	down-up	purine nucleotide binding;organic substance metabolic process;cellular macromolecule metabolic process;primary metabolic process;phosphate-containing compound metabolic process;catalytic activity;kinase activity;purine ribonucleotide binding;macromolecule metabolic process;adenyl nucleotide binding;cellular protein metabolic process;nucleoside phosphate binding;phosphotransferase activity, alcoho…	MAPK signaling pathway;HIF-1 signaling pathway;Insulin signaling pathway
mam-miR-92a-5p	58	10	-1.60168	TR188620_c0_g2	2.19123	down-up
mam-miR-92a-5p	58	10	-1.60168	TR176219_c0_g1	4.19963	down-up
mam-miR-92a-5p	58	10	-1.60168	TR175557_c0_g2	2.12502	down-up	response to stimulus;response to abiotic stimulus	Circadian rhythm;Herpes simplex infection;Circadian entrainment;Circadian rhythm - fly
mam-miR-92a-5p	58	10	-1.60168	TR17546_c0_g3	3.09001	down-up
mam-miR-92a-5p	58	10	-1.60168	TR17278_c0_g2	5.36564	down-up
mam-miR-92a-5p	58	10	-1.60168	TR171973_c3_g12	7.90278	down-up
mam-miR-92a-5p	58	10	-1.60168	TR171533_c1_g1	3.49142	down-up
mam-miR-92a-5p	58	10	-1.60168	TR157501_c0_g1	6.34988	down-up
mam-miR-92a-5p	58	10	-1.60168	TR145115_c4_g17	4.39667	down-up
mam-miR-92a-5p	58	10	-1.60168	TR14334_c24_g29	5.39409	down-up	biosynthetic process;intracellular organelle part;regulation of hormone levels;endosome membrane;catalytic activity;thyroxine 5'-deiodinase activity;integral to membrane;cell periphery;cytoplasm;intracellular part;single-organism metabolic process;intracellular membrane-bounded organelle;cell part;endosomal part;intracellular organelle;plasma membrane;membrane;single-organism process;intracellula…
mam-miR-92a-5p	58	10	-1.60168	TR142042_c0_g1	2.44694	down-up	transition metal ion binding;zinc ion binding;ion binding;cation binding;metal ion binding;binding
mam-miR-92a-5p	58	10	-1.60168	TR140176_c4_g1	2.24149	down-up
mam-miR-92a-5p	58	10	-1.60168	TR130932_c0_g1	2.57441	down-up	negative regulation of biological process;negative regulation of cellular protein metabolic process;negative regulation of macromolecule metabolic process;regulation of metabolic process;regulation of primary metabolic process;negative regulation of cellular process;translation initiation factor binding;negative regulation of protein metabolic process;eukaryotic initiation factor 4E binding;regul…
mam-miR-92a-5p	58	10	-1.60168	TR119976_c0_g2	2.50505	down-up	metallopeptidase activity;ion binding;peptidase activity, acting on L-amino acid peptides;signal transduction;hydrolase activity;response to stimulus;cellular response to stimulus;protein metabolic process;proteolysis;signaling;endopeptidase activity;regulation of biological process;cation binding;peptidase activity;biological regulation;zinc ion binding;metal ion binding;single organism signalin…
mam-miR-92a-5p	58	10	-1.60168	TR1156_c1_g1	3.84208	down-up
mam-miR-92a-5p	58	10	-1.60168	TR110868_c0_g1	3.16523	down-up
mam-miR-92a-5p	58	10	-1.60168	TR104773_c0_g1	4.44694	down-up	glycolysis;response to oxygen levels;response to abiotic stimulus;single-organism carbohydrate catabolic process;monosaccharide metabolic process;oxidation-reduction process;carbohydrate catabolic process;L-lactate dehydrogenase activity;metabolic process;hexose catabolic process;response to hypoxia;response to stimulus;oxidoreductase activity;hexose metabolic process;monosaccharide catabolic pro…	Pyruvate metabolism;Propanoate metabolism;Glycolysis / Gluconeogenesis;Cysteine and methionine metabolism
mam-miR-92a-5p	58	10	-1.60168	TR101960_c1_g1	3.21132	down-up
mam-miR-novel100	35	0	-9.4596	TR83398_c2_g1	6.1223	down-up	organic substance transport;ion transport;amino acid transport;single-organism transport;nitrogen compound transport;establishment of localization;carboxylic acid transport;membrane;single-organism process;transport;organic anion transport;localization;anion transport;organic acid transport
mam-miR-novel100	35	0	-9.4596	TR708_c0_g1	4.92955	down-up	regulation of hormone levels;metabolic process;oxidation-reduction process;single-organism process;catalytic activity;biosynthetic process;hormone biosynthetic process;oxidoreductase activity;single-organism metabolic process;biological regulation;regulation of biological quality;hormone metabolic process;thyroxine 5'-deiodinase activity
mam-miR-novel100	35	0	-9.4596	TR63859_c1_g16	4.46644	down-up	regulation of membrane potential;organic substance transport;secondary active sulfate transmembrane transporter activity;substrate-specific transporter activity;organic anion transmembrane transporter activity;carboxylic acid transmembrane transporter activity;chloride transport;biological regulation;anion:anion antiporter activity;carboxylic acid transport;organic anion transport;inorganic anion…
mam-miR-novel100	35	0	-9.4596	TR59116_c17_g3	8.26154	down-up	response to stimulus;carbohydrate derivative binding;ribonucleoside binding;ion binding;hexose metabolic process;phosphoenolpyruvate carboxykinase (GTP) activity;response to carbohydrate;response to organic substance;carboxy-lyase activity;organic cyclic compound binding;purine ribonucleoside triphosphate binding;transferase activity, transferring phosphorus-containing groups;purine nucleoside bi…	Citrate cycle (TCA cycle);Proximal tubule bicarbonate reclamation;Adipocytokine signaling pathway;Glycolysis / Gluconeogenesis;PPAR signaling pathway;Pyruvate metabolism;PI3K-Akt signaling pathway;Insulin signaling pathway
mam-miR-novel100	35	0	-9.4596	TR32540_c2_g1	3.594	down-up
mam-miR-novel100	35	0	-9.4596	TR31102_c0_g1	5.97137	down-up
mam-miR-novel100	35	0	-9.4596	TR29800_c0_g1	3.10357	down-up	regulation of catalytic activity;homeostatic process;multicellular organismal homeostasis;negative regulation of biological process;developmental process;regulation of molecular function;negative regulation of intrinsic apoptotic signaling pathway;negative regulation of cellular process;negative regulation of intracellular signal transduction;regulation of metabolic process;negative regulation of…	Chronic myeloid leukemia;Jak-STAT signaling pathway;Amyotrophic lateral sclerosis (ALS);Toxoplasmosis;PI3K-Akt signaling pathway;Apoptosis;Small cell lung cancer;Pathways in cancer;Transcriptional misregulation in cancer;HTLV-I infection;NF-kappa B signaling pathway;Pancreatic cancer
mam-miR-novel100	35	0	-9.4596	TR28541_c0_g1	4.79628	down-up
mam-miR-novel100	35	0	-9.4596	TR24140_c0_g1	2.29378	down-up
mam-miR-novel100	35	0	-9.4596	TR208216_c3_g2	4.79628	down-up
mam-miR-novel100	35	0	-9.4596	TR20675_c4_g1	2.19412	down-up
mam-miR-novel100	35	0	-9.4596	TR205976_c0_g28	2.05154	down-up
mam-miR-novel100	35	0	-9.4596	TR205976_c0_g25	2.20626	down-up
mam-miR-novel100	35	0	-9.4596	TR202220_c0_g1	3.12563	down-up	intracellular organelle;protein modification process;cellular process;cell part;intracellular;binding;single-organism process;peptidyl-amino acid modification;perinuclear region of cytoplasm;cellular metabolic process;regulation of biosynthetic process;cellular protein metabolic process;cell;macromolecule metabolic process;peptidyl-histidine modification;regulation of RNA metabolic process;primar…
mam-miR-novel100	35	0	-9.4596	TR19347_c0_g2	3.9347	down-up
mam-miR-novel100	35	0	-9.4596	TR19213_c4_g12	6.3014	down-up	FK506 binding;cellular metabolic process;macrolide binding;peptidyl-proline modification;cellular protein metabolic process;organic cyclic compound binding;protein modification process;isomerase activity;protein peptidyl-prolyl isomerization;cellular process;membrane;protein metabolic process;binding;macromolecule modification;peptidyl-amino acid modification;heterocyclic compound binding;cellula…	Estrogen signaling pathway
mam-miR-novel100	35	0	-9.4596	TR178557_c0_g1	5.42705	down-up	cellular nitrogen compound catabolic process;GTP metabolic process;cellular nitrogen compound metabolic process;small molecule binding;nucleoside-triphosphatase activity;biological regulation;phosphorus metabolic process;anion binding;single organism signaling;metabolic process;guanosine-containing compound metabolic process;glycosyl compound metabolic process;purine nucleoside metabolic process;…	Circadian entrainment
mam-miR-novel100	35	0	-9.4596	TR17208_c0_g1	3.54252	down-up		mRNA surveillance pathway;PI3K-Akt signaling pathway;Oocyte meiosis;Dopaminergic synapse;Meiosis - yeast
mam-miR-novel100	35	0	-9.4596	TR159237_c0_g1	4.84208	down-up
mam-miR-novel100	35	0	-9.4596	TR155438_c0_g1	2.53609	down-up	sensory system development;anatomical structure development;neuromast development;organ development;mechanosensory lateral line system development;multicellular organismal development;posterior lateral line development;posterior lateral line system development;sensory organ development;multicellular organismal process;lateral line development;developmental process;posterior lateral line neuromast…
mam-miR-novel100	35	0	-9.4596	TR153782_c0_g1	2.30151	down-up
mam-miR-novel100	35	0	-9.4596	TR129083_c0_g3	2.09842	down-up
mam-miR-novel100	35	0	-9.4596	TR123808_c0_g1	3.18447	down-up
mam-miR-novel100	35	0	-9.4596	TR111732_c0_g15	2.72961	down-up	single-organism cellular process;single-organism transport;transmembrane transport;integral to membrane;intrinsic to membrane;transport;establishment of localization;membrane;single-organism process;cellular process;localization;membrane part
mam-miR-novel100	35	0	-9.4596	TR109938_c2_g1	2.59832	down-up		Calcium signaling pathway
mam-miR-novel100	35	0	-9.4596	TR10404_c0_g4	3.09001	down-up
mam-miR-novel102	0	14	9.07205	TR9596_c0_g1	-4.85836	up-down
mam-miR-novel102	0	14	9.07205	TR62778_c0_g1	-2.0908	up-down
mam-miR-novel102	0	14	9.07205	TR4908_c0_g3	-2.31712	up-down	single-organism process;intracellular;myeloid cell differentiation;system development;immune system development;intracellular organelle;cell part;single-multicellular organism process;cellular process;cell differentiation;regulation of biosynthetic process;multicellular organismal process;cell;organ development;regulation of cellular process;regulation of RNA metabolic process;hemopoiesis;regulat…
mam-miR-novel102	0	14	9.07205	TR24021_c0_g1	-2.74288	up-down
mam-miR-novel102	0	14	9.07205	TR206209_c19_g32	-4.59532	up-down
mam-miR-novel102	0	14	9.07205	TR204030_c0_g2	-3.21681	up-down
mam-miR-novel102	0	14	9.07205	TR190180_c1_g2	-3.47985	up-down
mam-miR-novel102	0	14	9.07205	TR175027_c4_g48	-4.80177	up-down
mam-miR-novel102	0	14	9.07205	TR174805_c1_g1	-3.80177	up-down
mam-miR-novel102	0	14	9.07205	TR166567_c0_g1	-2.15792	up-down
mam-miR-novel102	0	14	9.07205	TR164585_c3_g6	-3.23321	up-down
mam-miR-novel102	0	14	9.07205	TR153507_c0_g1	-2.05339	up-down	primary metabolic process;metabolic process;lipoprotein metabolic process;macromolecule metabolic process;organic substance transport;organic substance metabolic process;extracellular region;macromolecule localization;single-organism transport;protein metabolic process;establishment of localization;binding;single-organism process;transport;localization;lipid localization;lipid transport;lipid bin…	Alzheimer's disease
mam-miR-novel102	0	14	9.07205	TR149407_c0_g1	-5.47985	up-down
mam-miR-novel102	0	14	9.07205	TR105350_c2_g2	-2.02041	up-down
mam-miR-novel107	0	11	8.72414	TR201674_c0_g2	-5.15792	up-down
mam-miR-novel107	0	11	8.72414	TR118087_c2_g5	-2.85836	up-down
mam-miR-novel110	0	7	8.07205	TR94678_c1_g1	-2.82088	up-down	purine ribonucleotide binding;anion binding;catalytic activity;small molecule binding;nucleoside-triphosphatase activity;nucleoside binding;purine nucleotide binding;organic cyclic compound binding;purine ribonucleoside triphosphate binding;GTP binding;purine nucleoside binding;hydrolase activity, acting on acid anhydrides, in phosphorus-containing anhydrides;ribonucleotide binding;binding;hydrol…
mam-miR-novel110	0	7	8.07205	TR93565_c0_g1	-2.59849	up-down		Glycosylphosphatidylinositol(GPI)-anchor biosynthesis
mam-miR-novel110	0	7	8.07205	TR81173_c0_g8	-5.34554	up-down	glucan metabolic process;cellular macromolecule metabolic process;single-organism metabolic process;single-organism cellular process;organic substance metabolic process;polysaccharide metabolic process;macromolecule metabolic process;metabolic process;carbohydrate metabolic process;primary metabolic process;generation of precursor metabolites and energy;oxidation-reduction process;cellular metabo…	Insulin signaling pathway
mam-miR-novel110	0	7	8.07205	TR76726_c0_g1	-4.15792	up-down		Glycerolipid metabolism;Retrograde endocannabinoid signaling
mam-miR-novel110	0	7	8.07205	TR73590_c0_g1	-2.89488	up-down
mam-miR-novel110	0	7	8.07205	TR71491_c0_g1	-2.55023	up-down	catalytic activity;transferase activity, transferring hexosyl groups;metabolic process;transferase activity, transferring glycosyl groups;transferase activity	Metabolism of xenobiotics by cytochrome P450;Drug metabolism - cytochrome P450;Steroid hormone biosynthesis;Pentose and glucuronate interconversions;Retinol metabolism;Ascorbate and aldarate metabolism;Starch and sucrose metabolism;Drug metabolism - other enzymes;Chemical carcinogenesis;Porphyrin and chlorophyll metabolism
mam-miR-novel110	0	7	8.07205	TR55277_c2_g1	-2.73254	up-down		Carbon metabolism;Citrate cycle (TCA cycle);2-Oxocarboxylic acid metabolism;Biosynthesis of amino acids
mam-miR-novel110	0	7	8.07205	TR49427_c0_g2	-2.11145	up-down	steroid metabolic process;DNA binding;regulation of macromolecule biosynthetic process;regulation of cellular macromolecule biosynthetic process;cholesterol metabolic process;integral to membrane;single-organism metabolic process;intracellular part;nucleic acid binding;cytoplasm;regulation of cellular biosynthetic process;intracellular membrane-bounded organelle;organic substance metabolic proces…
mam-miR-novel110	0	7	8.07205	TR49160_c8_g2	-2.27893	up-down
mam-miR-novel110	0	7	8.07205	TR47158_c0_g1	-2.25745	up-down	organic cyclic compound binding;protein metabolic process;cellular macromolecule biosynthetic process;organic cyclic compound metabolic process;carbohydrate derivative binding;adenyl ribonucleotide binding;ion binding;proline-tRNA ligase activity;aminoacyl-tRNA ligase activity;cellular amino acid metabolic process;ATP binding;nucleic acid metabolic process;organonitrogen compound metabolic proces…	Aminoacyl-tRNA biosynthesis
mam-miR-novel110	0	7	8.07205	TR39438_c0_g5	-2.55023	up-down
mam-miR-novel110	0	7	8.07205	TR37615_c0_g1	-3.80177	up-down
mam-miR-novel110	0	7	8.07205	TR3530_c0_g3	-2.15792	up-down	cellular nitrogen compound metabolic process;tRNA processing;nucleic acid metabolic process;metabolic process;RNA modification;RNA processing;organic cyclic compound metabolic process;nucleobase-containing compound metabolic process;organic cyclic compound binding;macromolecule modification;pseudouridine synthase activity;ncRNA metabolic process;cellular macromolecule metabolic process;tRNA metab…
mam-miR-novel110	0	7	8.07205	TR33121_c0_g1	-5.40584	up-down
mam-miR-novel110	0	7	8.07205	TR22805_c10_g11	-2.27339	up-down
mam-miR-novel110	0	7	8.07205	TR21754_c3_g7	-2.34709	up-down	single-organism process;binding;regulation of cell division;cellular process;regulation of cell proliferation;regulation of ERK1 and ERK2 cascade;cell communication;cellular response to endogenous stimulus;cell surface receptor signaling pathway;regulation of intracellular signal transduction;regulation of phosphate metabolic process;regulation of cellular process;positive regulation of signal tr…
mam-miR-novel110	0	7	8.07205	TR209352_c1_g1	-2.98252	up-down	biological regulation;positive regulation of cell proliferation;positive regulation of biological process;extracellular region;pattern specification process;positive regulation of cellular process;multicellular organismal development;growth factor activity;regulation of cellular process;protein binding;dorsal/ventral pattern formation;extracellular region part;regulation of cell proliferation;reg…	Hypertrophic cardiomyopathy (HCM);HIF-1 signaling pathway;Prostate cancer;Progesterone-mediated oocyte maturation;PI3K-Akt signaling pathway;Ovarian steroidogenesis;Pathways in cancer;Dilated cardiomyopathy;mTOR signaling pathway;Proteoglycans in cancer;Aldosterone-regulated sodium reabsorption;Oocyte meiosis;Melanoma;Long-term depression;Focal adhesion;p53 signaling pathway;Transcriptional misre…
mam-miR-novel110	0	7	8.07205	TR204030_c0_g2	-3.21681	up-down
mam-miR-novel110	0	7	8.07205	TR189217_c0_g1	-2.08753	up-down	regulation of cell communication;regulation of phosphorus metabolic process;regulation of protein kinase activity;biological regulation;regulation of transcription, DNA-dependent;regulation of epidermal growth factor receptor signaling pathway;negative regulation of cellular biosynthetic process;regulation of epidermal growth factor-activated receptor activity;cation binding;negative regulation o…
mam-miR-novel110	0	7	8.07205	TR189205_c8_g23	-2.82088	up-down
mam-miR-novel110	0	7	8.07205	TR17886_c0_g1	-5.47985	up-down
mam-miR-novel110	0	7	8.07205	TR178714_c0_g2	-2.85836	up-down
mam-miR-novel110	0	7	8.07205	TR176676_c0_g3	-3.19354	up-down		TNF signaling pathway
mam-miR-novel110	0	7	8.07205	TR17520_c0_g3	-5.24538	up-down
mam-miR-novel110	0	7	8.07205	TR162154_c0_g1	-5.68148	up-down
mam-miR-novel110	0	7	8.07205	TR160586_c0_g1	-4.74288	up-down
mam-miR-novel110	0	7	8.07205	TR150381_c1_g1	-2.74288	up-down
mam-miR-novel110	0	7	8.07205	TR149610_c0_g3	-3.04544	up-down	single-organism cellular process;extracellular region;response to estrogen;cellular response to estrogen stimulus;response to chemical;response to organic cyclic compound;cellular response to chemical stimulus;cellular response to organic cyclic compound;cellular response to hormone stimulus;cellular response to organic substance;response to hormone;cellular response to steroid hormone stimulus;r…
mam-miR-novel110	0	7	8.07205	TR146907_c0_g1	-2.79019	up-down	binding
mam-miR-novel110	0	7	8.07205	TR146302_c7_g3	-2.46416	up-down
mam-miR-novel110	0	7	8.07205	TR142899_c0_g1	-2.53643	up-down
mam-miR-novel110	0	7	8.07205	TR140862_c3_g1	-2.07546	up-down
mam-miR-novel110	0	7	8.07205	TR133294_c0_g1	-2.35955	up-down
mam-miR-novel110	0	7	8.07205	TR131486_c5_g70	-4.15792	up-down
mam-miR-novel110	0	7	8.07205	TR119657_c0_g1	-2.55023	up-down
mam-miR-novel110	0	7	8.07205	TR118619_c0_g2	-4.27893	up-down
mam-miR-novel110	0	7	8.07205	TR117859_c0_g1	-3.22824	up-down	response to stimulus;response to biotic stimulus;heme binding;response to yeast;oxidoreductase activity;ion binding;multi-organism process;transferase activity;organic cyclic compound binding;heterocyclic compound binding;binding;single-organism process;response to other organism;response to fungus;transferase activity, transferring one-carbon groups;single-organism metabolic process;tetrapyrrole…	Steroid biosynthesis
mam-miR-novel110	0	7	8.07205	TR114061_c9_g9	-3.48473	up-down
mam-miR-novel110	0	7	8.07205	TR11124_c10_g1	-9.32784	up-down
mam-miR-novel110	0	7	8.07205	TR102116_c0_g2	-2.15792	up-down		Endocytosis
mam-miR-novel113	189	0	-11.8926	TR111319_c1_g9	5.48594	down-up
mam-miR-novel118	0	6	7.84962	TR89690_c0_g3	-2.21681	up-down
mam-miR-novel118	0	6	7.84962	TR7236_c2_g1	-4.68148	up-down
mam-miR-novel118	0	6	7.84962	TR57519_c12_g60	-2.31938	up-down	single-organism process;transferase activity;cellular process;cellular lipid metabolic process;isoprenoid biosynthetic process;cellular metabolic process;isoprenoid metabolic process;single-organism biosynthetic process;lipid metabolic process;cellular biosynthetic process;metabolic process;catalytic activity;primary metabolic process;biosynthetic process;organic substance biosynthetic process;li…	Influenza A;Terpenoid backbone biosynthesis;HTLV-I infection
mam-miR-novel118	0	6	7.84962	TR52908_c6_g7	-2.24538	up-down
mam-miR-novel118	0	6	7.84962	TR498_c0_g1	-2.1466	up-down
mam-miR-novel118	0	6	7.84962	TR4908_c0_g3	-2.31712	up-down	single-organism process;intracellular;myeloid cell differentiation;system development;immune system development;intracellular organelle;cell part;single-multicellular organism process;cellular process;cell differentiation;regulation of biosynthetic process;multicellular organismal process;cell;organ development;regulation of cellular process;regulation of RNA metabolic process;hemopoiesis;regulat…
mam-miR-novel118	0	6	7.84962	TR48337_c0_g1	-4.74288	up-down
mam-miR-novel118	0	6	7.84962	TR47775_c0_g1	-3.24726	up-down	biological regulation;regulation of transcription, DNA-dependent;molecular transducer activity;signaling receptor activity;cellular response to chemical stimulus;response to chemical;single organism signaling;chemical homeostasis;regulation of biological quality;regulation of primary metabolic process;signal transduction;membrane-bounded organelle;response to organic substance;signaling;regulatio…
mam-miR-novel118	0	6	7.84962	TR45590_c0_g2	-3.40584	up-down
mam-miR-novel118	0	6	7.84962	TR41598_c0_g1	-2.30933	up-down	transition metal ion binding;zinc ion binding;cation binding;ion binding;metal ion binding;binding
mam-miR-novel118	0	6	7.84962	TR35888_c0_g1	-4.24538	up-down
mam-miR-novel118	0	6	7.84962	TR33185_c1_g3	-6.11211	up-down
mam-miR-novel118	0	6	7.84962	TR206535_c7_g4	-2.35955	up-down
mam-miR-novel118	0	6	7.84962	TR201747_c1_g1	-7.1352	up-down
mam-miR-novel118	0	6	7.84962	TR19880_c4_g4	-2.38031	up-down
mam-miR-novel118	0	6	7.84962	TR191452_c5_g1	-2.21681	up-down		Carbon fixation in photosynthetic organisms
mam-miR-novel118	0	6	7.84962	TR184113_c0_g1	-4.17584	up-down		Propanoate metabolism;Pyruvate metabolism;Fatty acid biosynthesis;Insulin signaling pathway
mam-miR-novel118	0	6	7.84962	TR177452_c0_g1	-3.85306	up-down	protein complex;regulation of biosynthetic process;multicellular organismal process;nucleic acid binding transcription factor activity;mesoderm development;single-organism process;tissue development;binding;intracellular;negative regulation of gene expression;system development;heterocyclic compound binding;positive regulation of RNA metabolic process;negative regulation of cellular metabolic pro…
mam-miR-novel118	0	6	7.84962	TR176957_c0_g1	-2.31172	up-down	metabolic process;phosphorus metabolic process;multicellular organismal development;anion binding;heart development;protein phosphorylation;anatomical structure development;small molecule binding;macromolecule modification;purine nucleoside binding;purine ribonucleoside triphosphate binding;embryonic morphogenesis;determination of bilateral symmetry;ribonucleoside binding;catalytic activity;adeny…	Axon guidance;Circadian rhythm - fly;T cell receptor signaling pathway;Basal cell carcinoma;Cell cycle;Prolactin signaling pathway;Neurotrophin signaling pathway;Colorectal cancer;Measles;Focal adhesion;Alzheimer's disease;Chemokine signaling pathway;PI3K-Akt signaling pathway;Influenza A;ErbB signaling pathway;B cell receptor signaling pathway;Hippo signaling pathway;Pathways in cancer;Prostate …
mam-miR-novel118	0	6	7.84962	TR165954_c0_g6	-3.15792	up-down	heterocyclic compound binding;nucleic acid binding;binding;single-stranded DNA binding;DNA binding;structure-specific DNA binding;organic cyclic compound binding
mam-miR-novel118	0	6	7.84962	TR165061_c0_g2	-7.34774	up-down	multicellular organismal process;extracellular region;developmental process;liver development;anatomical structure development;multicellular organismal development;organ development;single-organism process;system development;single-organism developmental process;hepaticobiliary system development;single-multicellular organism process
mam-miR-novel118	0	6	7.84962	TR147207_c0_g1	-6.38674	up-down
mam-miR-novel118	0	6	7.84962	TR137812_c6_g3	-2.07219	up-down	adenyl ribonucleotide binding;ribonucleoside binding;carbohydrate derivative binding;response to stimulus;intracellular signal transduction;signal transduction;receptor signaling protein activity;ion binding;signaling;transferase activity, transferring phosphorus-containing groups;purine ribonucleoside triphosphate binding;organic cyclic compound binding;regulation of biological process;protein m…	Natural killer cell mediated cytotoxicity;Glioma;Alcoholism;Neurotrophin signaling pathway;Regulation of actin cytoskeleton;Vascular smooth muscle contraction;Colorectal cancer;Serotonergic synapse;Focal adhesion;Long-term depression;Thyroid cancer;Renal cell carcinoma;Melanoma;Proteoglycans in cancer;Non-small cell lung cancer;Chemokine signaling pathway;mTOR signaling pathway;Acute myeloid leuk…
mam-miR-novel118	0	6	7.84962	TR131302_c0_g1	-5.06481	up-down
mam-miR-novel118	0	6	7.84962	TR121623_c0_g1	-4.06481	up-down
mam-miR-novel118	0	6	7.84962	TR119418_c0_g1	-2.12475	up-down	nucleoside binding;protein kinase activity;small molecule binding;phosphorylation;protein phosphorylation;anion binding;phosphorus metabolic process;metabolic process;ATP binding;cellular protein modification process;ion binding;carbohydrate derivative binding;ribonucleoside binding;adenyl ribonucleotide binding;purine nucleoside binding;protein metabolic process;macromolecule modification;protei…	Oocyte meiosis
mam-miR-novel118	0	6	7.84962	TR117157_c0_g2	-2.83599	up-down	binding
mam-miR-novel118	0	6	7.84962	TR113278_c1_g4	-2.25745	up-down
mam-miR-novel118	0	6	7.84962	TR109754_c1_g2	-3.21681	up-down
mam-miR-novel118	0	6	7.84962	TR101015_c0_g5	-6.34774	up-down
mam-miR-novel121	0	112	12.072	TR66404_c0_g1	-2.47985	up-down	cellular response to organic substance;ion binding;cellular response to organic cyclic compound;regulation of metabolic process;cellular response to steroid hormone stimulus;response to stimulus;cellular response to lipid;response to endogenous stimulus;regulation of nucleobase-containing compound metabolic process;response to lipid;organic cyclic compound binding;regulation of biological process…
mam-miR-novel124	143	0	-11.4902	TR96441_c2_g7	2.61969	down-up
mam-miR-novel124	143	0	-11.4902	TR36280_c1_g1	5.74897	down-up
mam-miR-novel124	143	0	-11.4902	TR201519_c1_g1	3.25712	down-up
mam-miR-novel124	143	0	-11.4902	TR102382_c0_g1	4.59697	down-up
mam-miR-novel128	16	0	-8.33033	TR53212_c0_g5	2.94642	down-up
mam-miR-novel128	16	0	-8.33033	TR191710_c0_g1	6.12748	down-up
mam-miR-novel129	0	7	8.07205	TR55758_c0_g1	-4.74288	up-down
mam-miR-novel131	117	0	-11.2007	TR150983_c6_g1	2.64944	down-up
mam-miR-novel14	12	0	-7.91528	TR7597_c0_g1	5.70006	down-up
mam-miR-novel14	12	0	-7.91528	TR6984_c6_g2	5.01201	down-up
mam-miR-novel14	12	0	-7.91528	TR150895_c0_g1	2.73001	down-up	heterocyclic compound binding;binding;ribonucleotide binding;cellular process;transferase activity;protein modification process;cellular protein metabolic process;nucleoside phosphate binding;cellular metabolic process;phosphotransferase activity, alcohol group as acceptor;purine ribonucleoside binding;nucleotide binding;primary metabolic process;catalytic activity;phosphate-containing compound m…	PI3K-Akt signaling pathway;Aldosterone-regulated sodium reabsorption
mam-miR-novel14	12	0	-7.91528	TR149280_c1_g1	5.16401	down-up
mam-miR-novel14	12	0	-7.91528	TR149021_c4_g2	2.00355	down-up	intrinsic to membrane;macromolecule modification;cellular macromolecule biosynthetic process;protein metabolic process;membrane part;membrane-bounded organelle;cytoplasmic part;carbohydrate derivative biosynthetic process;metabolic process;organelle;organelle part;cellular protein modification process;integral to Golgi membrane;organic substance biosynthetic process;intrinsic to Golgi membrane;ca…
mam-miR-novel14	12	0	-7.91528	TR128312_c0_g1	2.14507	down-up
mam-miR-novel150	13	0	-8.03078	TR63806_c0_g10	3.01423	down-up	regulation of nucleoside metabolic process;intracellular organelle;adherens junction;cellular process;cell part;regulation of GTPase activity;binding;intracellular;focal adhesion;single-organism process;cell communication;lipid binding;cell junction;regulation of catabolic process;cell;regulation of hydrolase activity;cell-substrate adherens junction;enzyme regulator activity;regulation of cellul…
mam-miR-novel150	13	0	-8.03078	TR56390_c0_g1	3.02323	down-up	membrane;establishment of localization;transport;intrinsic to membrane;membrane part;integral to membrane;localization
mam-miR-novel150	13	0	-8.03078	TR55576_c31_g1	2.42705	down-up
mam-miR-novel150	13	0	-8.03078	TR55417_c0_g1	3.79628	down-up
mam-miR-novel150	13	0	-8.03078	TR181080_c0_g1	6.05154	down-up
mam-miR-novel150	13	0	-8.03078	TR17962_c5_g9	2.20198	down-up
mam-miR-novel150	13	0	-8.03078	TR162832_c0_g2	2.84208	down-up
mam-miR-novel150	13	0	-8.03078	TR160533_c1_g1	4.73285	down-up	voltage-gated ion channel activity;cation channel activity;ion channel activity;substrate-specific transporter activity;gated channel activity;cation channel complex;biological regulation;ion gated channel activity;passive transmembrane transporter activity;sodium ion transport;cation transmembrane transporter activity;regulation of ion transport;substrate-specific transmembrane transporter activ…
mam-miR-novel150	13	0	-8.03078	TR160395_c1_g1	2.61896	down-up
mam-miR-novel152	28	0	-9.13766	TR157998_c1_g1	2.22675	down-up		Jak-STAT signaling pathway
mam-miR-novel152	28	0	-9.13766	TR102110_c0_g1	6.51451	down-up
mam-miR-novel153	0	11	8.72414	TR95153_c0_g1	-4.95998	up-down	cell;integral to membrane;cell periphery;endocytosis;establishment of localization;membrane;intrinsic to membrane;transport;plasma membrane;localization;vesicle-mediated transport;membrane part;cell part
mam-miR-novel153	0	11	8.72414	TR50933_c2_g3	-3.15792	up-down	intrinsic to membrane;membrane;catalytic activity;hydrolase activity;membrane part;integral to membrane
mam-miR-novel153	0	11	8.72414	TR192475_c1_g9	-4.74288	up-down
mam-miR-novel153	0	11	8.72414	TR184659_c1_g11	-4.85836	up-down
mam-miR-novel153	0	11	8.72414	TR142542_c0_g1	-5.06481	up-down	cellular macromolecule metabolic process;intracellular part;nucleic acid binding;heterocycle metabolic process;macromolecular complex;intracellular membrane-bounded organelle;organic substance metabolic process;cellular aromatic compound metabolic process;ribonucleoprotein complex;macromolecule metabolic process;RNA metabolic process;primary metabolic process;cellular metabolic process;gene expre…
mam-miR-novel153	0	11	8.72414	TR133443_c23_g73	-2.52715	up-down
mam-miR-novel153	0	11	8.72414	TR12526_c1_g1	-3.06481	up-down
mam-miR-novel153	0	11	8.72414	TR122980_c0_g1	-6.74288	up-down
mam-miR-novel154	0	13	8.96512	TR95153_c0_g1	-4.95998	up-down	cell;integral to membrane;cell periphery;endocytosis;establishment of localization;membrane;intrinsic to membrane;transport;plasma membrane;localization;vesicle-mediated transport;membrane part;cell part
mam-miR-novel154	0	13	8.96512	TR192475_c1_g9	-4.74288	up-down
mam-miR-novel154	0	13	8.96512	TR142542_c0_g1	-5.06481	up-down	cellular macromolecule metabolic process;intracellular part;nucleic acid binding;heterocycle metabolic process;macromolecular complex;intracellular membrane-bounded organelle;organic substance metabolic process;cellular aromatic compound metabolic process;ribonucleoprotein complex;macromolecule metabolic process;RNA metabolic process;primary metabolic process;cellular metabolic process;gene expre…
mam-miR-novel154	0	13	8.96512	TR12526_c1_g1	-3.06481	up-down
mam-miR-novel154	0	13	8.96512	TR108617_c3_g51	-5.55023	up-down
mam-miR-novel154	0	13	8.96512	TR108617_c3_g12	-6.80177	up-down
mam-miR-novel154	0	13	8.96512	TR101243_c1_g18	-7.71251	up-down	liver development;extracellular region part;multicellular organismal process;developmental process;peptidase regulator activity;single-organism developmental process;hepaticobiliary system development;single-multicellular organism process;extracellular space;single-organism process;endopeptidase inhibitor activity;system development;anatomical structure development;extracellular region;endopeptid…
mam-miR-novel156	9	0	-7.50024	TR99362_c0_g1	6.01201	down-up
mam-miR-novel156	9	0	-7.50024	TR80544_c21_g3	2.54252	down-up
mam-miR-novel156	9	0	-7.50024	TR56390_c0_g1	3.02323	down-up	membrane;establishment of localization;transport;intrinsic to membrane;membrane part;integral to membrane;localization
mam-miR-novel156	9	0	-7.50024	TR189205_c8_g6	3.84208	down-up
mam-miR-novel156	9	0	-7.50024	TR159958_c9_g1	4.74897	down-up
mam-miR-novel157	8	0	-7.33029	TR80544_c21_g3	2.54252	down-up
mam-miR-novel157	8	0	-7.33029	TR55576_c31_g1	2.42705	down-up
mam-miR-novel157	8	0	-7.33029	TR52818_c0_g12	3.64944	down-up
mam-miR-novel157	8	0	-7.33029	TR52818_c0_g1	3.78068	down-up
mam-miR-novel157	8	0	-7.33029	TR36711_c14_g1	5.67593	down-up
mam-miR-novel157	8	0	-7.33029	TR194680_c1_g1	2.54252	down-up
mam-miR-novel157	8	0	-7.33029	TR157998_c1_g1	2.22675	down-up		Jak-STAT signaling pathway
mam-miR-novel157	8	0	-7.33029	TR102110_c0_g1	6.51451	down-up
mam-miR-novel157	8	0	-7.33029	TR100766_c4_g3	2.30151	down-up
mam-miR-novel16	40	8	-1.38756	TR47531_c2_g1	2.11798	down-up	protein localization to peroxisome;response to lipid;response to endogenous stimulus;cytoplasmic part;cellular response to lipid;cellular response to steroid hormone stimulus;response to stimulus;pyruvate metabolic process;glyoxylate metabolic process;ion binding;cellular response to organic cyclic compound;transaminase activity;cellular response to organic substance;protein targeting;organelle;i…	Glycine, serine and threonine metabolism;Alanine, aspartate and glutamate metabolism;Peroxisome;Carbon metabolism;Glyoxylate and dicarboxylate metabolism;Methane metabolism
mam-miR-novel16	40	8	-1.38756	TR158754_c2_g1	5.80198	down-up
mam-miR-novel16	40	8	-1.38756	TR141811_c0_g3	5.2344	down-up
mam-miR-novel16	40	8	-1.38756	TR131281_c0_g1	3.67302	down-up	oxidoreductase activity;cation binding;ion binding;binding;catalytic activity;oxidoreductase activity, acting on paired donors, with incorporation or reduction of molecular oxygen;metal ion binding	Pathways in cancer;Renal cell carcinoma;HIF-1 signaling pathway
mam-miR-novel160	0	7	8.07205	TR50587_c0_g1	-2.52049	up-down
mam-miR-novel162	36	0	-9.50024	TR8477_c1_g1	4.16401	down-up
mam-miR-novel162	36	0	-9.50024	TR83616_c0_g3	4.92955	down-up	response to steroid hormone;cellular process;response to organic substance;response to endogenous stimulus;response to lipid;single-organism process;cellular response to stimulus;cellular response to steroid hormone stimulus;response to stimulus;cellular response to lipid;cellular response to endogenous stimulus;cellular response to hormone stimulus;cellular response to organic substance;response…
mam-miR-novel162	36	0	-9.50024	TR185428_c8_g29	6.10887	down-up
mam-miR-novel162	36	0	-9.50024	TR156187_c0_g1	2.42705	down-up
mam-miR-novel162	36	0	-9.50024	TR135359_c0_g1	7.57	down-up
mam-miR-novel163	0	18	9.43461	TR190430_c1_g1	-2.59088	up-down
mam-miR-novel163	0	18	9.43461	TR170691_c0_g2	-3.61735	up-down
mam-miR-novel163	0	18	9.43461	TR10967_c14_g1	-7.57577	up-down
mam-miR-novel164	14	0	-8.13766	TR8477_c1_g1	4.16401	down-up
mam-miR-novel164	14	0	-8.13766	TR83616_c0_g3	4.92955	down-up	response to steroid hormone;cellular process;response to organic substance;response to endogenous stimulus;response to lipid;single-organism process;cellular response to stimulus;cellular response to steroid hormone stimulus;response to stimulus;cellular response to lipid;cellular response to endogenous stimulus;cellular response to hormone stimulus;cellular response to organic substance;response…
mam-miR-novel164	14	0	-8.13766	TR185428_c8_g29	6.10887	down-up
mam-miR-novel164	14	0	-8.13766	TR181715_c1_g1	4.64944	down-up
mam-miR-novel164	14	0	-8.13766	TR156187_c0_g1	2.42705	down-up
mam-miR-novel164	14	0	-8.13766	TR135359_c0_g1	7.57	down-up
mam-miR-novel17	8	0	-7.33029	TR80667_c0_g1	2.93519	down-up
mam-miR-novel17	8	0	-7.33029	TR72016_c0_g1	4.74897	down-up
mam-miR-novel17	8	0	-7.33029	TR57779_c0_g3	3.55072	down-up	regulation of intracellular signal transduction;catalytic activity;negative regulation of phosphate metabolic process;regulation of MAPK cascade;negative regulation of phosphorus metabolic process;macromolecule metabolic process;phosphoric ester hydrolase activity;negative regulation of protein kinase activity;cellular macromolecule metabolic process;negative regulation of kinase activity;negativ…	MAPK signaling pathway
mam-miR-novel17	8	0	-7.33029	TR57519_c12_g109	6.74897	down-up
mam-miR-novel17	8	0	-7.33029	TR38646_c0_g1	4.74897	down-up
mam-miR-novel17	8	0	-7.33029	TR27143_c1_g2	3.81171	down-up
mam-miR-novel17	8	0	-7.33029	TR2148_c0_g1	2.84208	down-up
mam-miR-novel17	8	0	-7.33029	TR188373_c9_g4	2.25147	down-up	biological regulation;regulation of protein kinase activity;regulation of transcription, DNA-dependent;cellular nitrogen compound metabolic process;regulation of catalytic activity;regulation of cell cycle;regulation of nitrogen compound metabolic process;organelle;regulation of macromolecule metabolic process;regulation of RNA biosynthetic process;nucleic acid metabolic process;regulation of pho…
mam-miR-novel17	8	0	-7.33029	TR177716_c0_g2	5.79628	down-up
mam-miR-novel17	8	0	-7.33029	TR160831_c0_g1	2.03473	down-up
mam-miR-novel17	8	0	-7.33029	TR151117_c0_g1	5.2344	down-up
mam-miR-novel17	8	0	-7.33029	TR144615_c0_g1	6.25994	down-up	regulation of cell communication;nervous system development;response to chemical;multicellular organismal development;regulation of Notch signaling pathway;anatomical structure development;biological regulation;regulation of signaling;programmed cell death;trans-Golgi network;response to organic substance;regulation of gene expression;regulation of protein processing;negative regulation of macrom…
mam-miR-novel17	8	0	-7.33029	TR1444_c0_g1	2.19572	down-up
mam-miR-novel17	8	0	-7.33029	TR129083_c0_g3	2.09842	down-up
mam-miR-novel174	13	0	-8.03078	TR5871_c3_g23	2.56722	down-up
mam-miR-novel175	0	5	7.58661	TR73590_c0_g1	-2.89488	up-down
mam-miR-novel175	0	5	7.58661	TR70571_c1_g1	-10.6276	up-down
mam-miR-novel175	0	5	7.58661	TR69574_c3_g3	-3.5798	up-down
mam-miR-novel175	0	5	7.58661	TR56302_c0_g1	-6.40584	up-down
mam-miR-novel175	0	5	7.58661	TR5522_c1_g13	-2.32784	up-down	catalytic activity;primary metabolic process;purine ribonucleotide binding;macromolecule metabolic process;adenyl nucleotide binding;purine nucleotide binding;intracellular part;cytoplasm;organic substance metabolic process;cellular macromolecule metabolic process;ligase activity, forming carbon-nitrogen bonds;heterocyclic compound binding;binding;intracellular;ribonucleotide binding;cellular pro…
mam-miR-novel175	0	5	7.58661	TR48259_c1_g3	-2.11211	up-down	heterocycle metabolic process;oogenesis;regulation of cell cycle process;chromosome;synaptonemal complex organization;meiosis;cellular aromatic compound metabolic process;macromolecule metabolic process;nucleic acid phosphodiester bond hydrolysis;meiotic cell cycle;cell;meiosis I;chromosome organization involved in meiosis;chromosome segregation;sexual reproduction;gamete generation;embryo develo…
mam-miR-novel175	0	5	7.58661	TR48259_c1_g2	-2.32784	up-down	synaptonemal complex assembly;single-organism developmental process;regulation of biological process;regulation of meiosis I;synapsis;reproductive process;developmental process;negative regulation of biological process;meiotic DNA double-strand break formation;negative regulation of cellular process;organic cyclic compound metabolic process;non-membrane-bounded organelle;single organism reproduct…
mam-miR-novel175	0	5	7.58661	TR2442_c15_g35	-4.96527	up-down
mam-miR-novel175	0	5	7.58661	TR190430_c1_g1	-2.59088	up-down
mam-miR-novel175	0	5	7.58661	TR175142_c2_g4	-3.566	up-down
mam-miR-novel175	0	5	7.58661	TR148656_c0_g1	-2.39893	up-down
mam-miR-novel175	0	5	7.58661	TR137351_c0_g3	-9.20231	up-down
mam-miR-novel175	0	5	7.58661	TR137344_c6_g3	-2.06481	up-down	zinc ion binding;transition metal ion binding;ion binding;cation binding;binding;metal ion binding
mam-miR-novel175	0	5	7.58661	TR133366_c2_g7	-8.27686	up-down	viral envelope;binding;carbohydrate binding;virion part;virion;viral membrane;extracellular region
mam-miR-novel180	0	20	9.58661	TR59932_c0_g1	-4.96527	up-down		Endocytosis
mam-miR-novel180	0	20	9.58661	TR30712_c8_g3	-4.85836	up-down
mam-miR-novel180	0	20	9.58661	TR205403_c0_g1	-3.24538	up-down
mam-miR-novel180	0	20	9.58661	TR179477_c1_g1	-2.0159	up-down
mam-miR-novel180	0	20	9.58661	TR169738_c0_g2	-2.43094	up-down	regulation of response to DNA damage stimulus;intracellular organelle part;regulation of cellular process;negative regulation of nitrogen compound metabolic process;intracellular part;nucleic acid binding;intracellular non-membrane-bounded organelle;cytoplasm;intracellular membrane-bounded organelle;regulation of DNA metabolic process;chromosome;regulation of response to stimulus;DNA binding;nega…
mam-miR-novel180	0	20	9.58661	TR140103_c1_g1	-5.47985	up-down
mam-miR-novel181	31	0	-9.2845	TR850_c4_g6	2.74567	down-up	developmental process;pattern specification process;regionalization;multicellular organismal process;multicellular organismal development;single-organism process;anterior/posterior pattern specification;single-multicellular organism process;single-organism developmental process	Transcriptional misregulation in cancer
mam-miR-novel181	31	0	-9.2845	TR60311_c7_g20	7.05154	down-up
mam-miR-novel181	31	0	-9.2845	TR43972_c7_g1	2.03983	down-up	actin cytoskeleton reorganization;cellular macromolecule metabolic process;catalytic activity;adenyl nucleotide binding;macromolecule metabolic process;enzyme regulator activity;nucleoside phosphate binding;nucleotide binding;purine ribonucleoside binding;cell communication;ribonucleotide binding;cation binding;protein phosphorylation;biological regulation;small molecule binding;single organism s…
mam-miR-novel181	31	0	-9.2845	TR38285_c0_g1	3.09001	down-up
mam-miR-novel181	31	0	-9.2845	TR185482_c1_g7	4.70006	down-up
mam-miR-novel181	31	0	-9.2845	TR180733_c2_g19	5.54252	down-up
mam-miR-novel181	31	0	-9.2845	TR17278_c0_g2	5.36564	down-up
mam-miR-novel181	31	0	-9.2845	TR140384_c0_g1	2.78962	down-up
mam-miR-novel182	32	0	-9.33031	TR850_c4_g6	2.74567	down-up	developmental process;pattern specification process;regionalization;multicellular organismal process;multicellular organismal development;single-organism process;anterior/posterior pattern specification;single-multicellular organism process;single-organism developmental process	Transcriptional misregulation in cancer
mam-miR-novel182	32	0	-9.33031	TR60311_c7_g20	7.05154	down-up
mam-miR-novel182	32	0	-9.33031	TR43972_c7_g1	2.03983	down-up	actin cytoskeleton reorganization;cellular macromolecule metabolic process;catalytic activity;adenyl nucleotide binding;macromolecule metabolic process;enzyme regulator activity;nucleoside phosphate binding;nucleotide binding;purine ribonucleoside binding;cell communication;ribonucleotide binding;cation binding;protein phosphorylation;biological regulation;small molecule binding;single organism s…
mam-miR-novel182	32	0	-9.33031	TR38285_c0_g1	3.09001	down-up
mam-miR-novel182	32	0	-9.33031	TR185482_c1_g7	4.70006	down-up
mam-miR-novel182	32	0	-9.33031	TR180733_c2_g19	5.54252	down-up
mam-miR-novel182	32	0	-9.33031	TR17278_c0_g2	5.36564	down-up
mam-miR-novel182	32	0	-9.33031	TR137233_c2_g4	3.37814	down-up
mam-miR-novel182	32	0	-9.33031	TR13567_c0_g1	4.27504	down-up		Insulin signaling pathway;HIF-1 signaling pathway;MAPK signaling pathway
mam-miR-novel187	41	43	1.00309	TR2034_c5_g8	-2.42095	up-down
mam-miR-novel187	41	43	1.00309	TR160805_c5_g1	-4.40584	up-down
mam-miR-novel189	0	5	7.58661	TR63168_c0_g1	-2.47985	up-down
mam-miR-novel189	0	5	7.58661	TR26285_c7_g18	-4.68148	up-down
mam-miR-novel189	0	5	7.58661	TR22805_c10_g8	-5.9128	up-down
mam-miR-novel189	0	5	7.58661	TR208669_c14_g33	-2.91931	up-down
mam-miR-novel189	0	5	7.58661	TR127328_c0_g1	-6.64977	up-down
mam-miR-novel19	0	11	8.72414	TR68253_c0_g2	-3.38031	up-down	catalytic activity;oxidoreductase activity	Glutathione metabolism
mam-miR-novel19	0	11	8.72414	TR20491_c4_g1	-3.06481	up-down
mam-miR-novel196	0	7	8.07205	TR129833_c0_g1	-7.0159	up-down
mam-miR-novel196	0	7	8.07205	TR106782_c8_g1	-6.2872	up-down
mam-miR-novel197	45	0	-9.82217	TR98595_c0_g2	4.48594	down-up
mam-miR-novel197	45	0	-9.82217	TR72236_c0_g1	3.37212	down-up
mam-miR-novel197	45	0	-9.82217	TR144615_c0_g1	6.25994	down-up	regulation of cell communication;nervous system development;response to chemical;multicellular organismal development;regulation of Notch signaling pathway;anatomical structure development;biological regulation;regulation of signaling;programmed cell death;trans-Golgi network;response to organic substance;regulation of gene expression;regulation of protein processing;negative regulation of macrom…
mam-miR-novel197	45	0	-9.82217	TR142504_c0_g1	4.54252	down-up
mam-miR-novel198	94	0	-10.8849	TR98595_c0_g2	4.48594	down-up
mam-miR-novel198	94	0	-10.8849	TR72236_c0_g1	3.37212	down-up
mam-miR-novel198	94	0	-10.8849	TR144615_c0_g1	6.25994	down-up	regulation of cell communication;nervous system development;response to chemical;multicellular organismal development;regulation of Notch signaling pathway;anatomical structure development;biological regulation;regulation of signaling;programmed cell death;trans-Golgi network;response to organic substance;regulation of gene expression;regulation of protein processing;negative regulation of macrom…
mam-miR-novel198	94	0	-10.8849	TR142504_c0_g1	4.54252	down-up
mam-miR-novel2	72	0	-10.5002	TR75570_c0_g1	2.36564	down-up
mam-miR-novel2	72	0	-10.5002	TR209731_c6_g10	8.86999	down-up
mam-miR-novel2	72	0	-10.5002	TR172368_c0_g2	3.16401	down-up		Morphine addiction;Purine metabolism
mam-miR-novel2	72	0	-10.5002	TR169223_c3_g1	2.32321	down-up	response to stimulus;cation binding;ion binding;single-organism cellular process;cellular response to xenobiotic stimulus;response to xenobiotic stimulus;cellular process;cellular response to chemical stimulus;response to chemical;metal ion binding;single-organism process;cellular response to stimulus;binding
mam-miR-novel2	72	0	-10.5002	TR153251_c4_g1	2.77747	down-up	intracellular part;single-organism metabolic process;cytoplasm;intracellular membrane-bounded organelle;protein disulfide isomerase activity;metabolic process;catalytic activity;intramolecular oxidoreductase activity;oxidation-reduction process;organelle;membrane-bounded organelle;oxidoreductase activity;cell;endoplasmic reticulum;oxidoreductase activity, acting on a sulfur group of donors;cytopl…	Protein processing in endoplasmic reticulum
mam-miR-novel2	72	0	-10.5002	TR12927_c4_g2	3.43371	down-up
mam-miR-novel204	0	7	8.07205	TR142231_c0_g1	-3.06454	up-down	transition metal ion binding;catalytic activity;metal ion binding;oxidation-reduction process;iron ion binding;oxidoreductase activity, acting on paired donors, with incorporation or reduction of molecular oxygen;metabolic process;monooxygenase activity;single-organism metabolic process;tetrapyrrole binding;cation binding;organic cyclic compound binding;binding;single-organism process;heterocycli…
mam-miR-novel209	0	134	12.3308	TR95638_c0_g1	-3.21681	up-down
mam-miR-novel209	0	134	12.3308	TR46124_c0_g1	-5.55023	up-down
mam-miR-novel209	0	134	12.3308	TR171256_c2_g1	-2.19354	up-down
mam-miR-novel209	0	134	12.3308	TR110808_c4_g1	-4.15792	up-down
mam-miR-novel210	283	525	1.82589	TR95638_c0_g1	-3.21681	up-down
mam-miR-novel210	283	525	1.82589	TR46124_c0_g1	-5.55023	up-down
mam-miR-novel210	283	525	1.82589	TR171256_c2_g1	-2.19354	up-down
mam-miR-novel210	283	525	1.82589	TR110808_c4_g1	-4.15792	up-down
mam-miR-novel212	288	0	-12.5002	TR97739_c6_g7	2.94858	down-up
mam-miR-novel212	288	0	-12.5002	TR28449_c0_g1	2.84208	down-up
mam-miR-novel212	288	0	-12.5002	TR2386_c4_g1	2.56197	down-up
mam-miR-novel212	288	0	-12.5002	TR21898_c0_g4	5.57	down-up
mam-miR-novel212	288	0	-12.5002	TR188094_c0_g1	4.30151	down-up	regulation of peptidase activity;regulation of endopeptidase activity;multicellular organismal process;regulation of hydrolase activity;peptidase regulator activity;regulation of systemic arterial blood pressure;system process;extracellular region part;endopeptidase inhibitor activity;single-organism process;extracellular space;regulation of proteolysis;negative regulation of molecular function;s…	Renin-angiotensin system;Vascular smooth muscle contraction;Hypertrophic cardiomyopathy (HCM)
mam-miR-novel212	288	0	-12.5002	TR183618_c1_g1	3.99136	down-up
mam-miR-novel212	288	0	-12.5002	TR175557_c0_g2	2.12502	down-up	response to stimulus;response to abiotic stimulus	Circadian rhythm;Herpes simplex infection;Circadian entrainment;Circadian rhythm - fly
mam-miR-novel23	40	58	1.47044	TR94463_c23_g2	-2.96527	up-down
mam-miR-novel23	40	58	1.47044	TR90571_c0_g1	-5.15792	up-down	phosphoric ester hydrolase activity;fructose-2,6-bisphosphate 2-phosphatase activity;phosphatase activity;catalytic activity;metabolic process;hydrolase activity;hydrolase activity, acting on ester bonds;carbohydrate phosphatase activity;sugar-phosphatase activity	Fructose and mannose metabolism
mam-miR-novel23	40	58	1.47044	TR88031_c2_g5	-6.71251	up-down
mam-miR-novel23	40	58	1.47044	TR87405_c0_g1	-2.051	up-down	catalytic activity;primary metabolic process;glycoprotein biosynthetic process;carbohydrate metabolic process;cellular biosynthetic process;macromolecule metabolic process;glycosylation;biosynthetic process;organic substance metabolic process;single-organism cellular process;single-organism metabolic process;macromolecule glycosylation;cellular macromolecule metabolic process;transferase activity…	Protein processing in endoplasmic reticulum
mam-miR-novel23	40	58	1.47044	TR86344_c1_g6	-4.61735	up-down
mam-miR-novel23	40	58	1.47044	TR85703_c0_g1	-4.96527	up-down		RNA polymerase;Pyrimidine metabolism;Cytosolic DNA-sensing pathway;Purine metabolism;Epstein-Barr virus infection
mam-miR-novel23	40	58	1.47044	TR85418_c0_g1	-4.96527	up-down
mam-miR-novel23	40	58	1.47044	TR83573_c4_g4	-2.37515	up-down	metal ion binding;binding;cation binding;ion binding
mam-miR-novel23	40	58	1.47044	TR79903_c0_g3	-2.07848	up-down
mam-miR-novel23	40	58	1.47044	TR78314_c0_g1	-4.85836	up-down
mam-miR-novel23	40	58	1.47044	TR7345_c0_g1	-4.06481	up-down
mam-miR-novel23	40	58	1.47044	TR70346_c0_g1	-2.6027	up-down
mam-miR-novel23	40	58	1.47044	TR64872_c0_g2	-2.0159	up-down	intracellular part;regulation of cellular biosynthetic process;intracellular membrane-bounded organelle;regulation of macromolecule biosynthetic process;sequence-specific DNA binding transcription factor activity;regulation of cellular macromolecule biosynthetic process;regulation of cellular process;regulation of RNA metabolic process;cell;regulation of biosynthetic process;nucleic acid binding …
mam-miR-novel23	40	58	1.47044	TR62202_c10_g18	-4.85836	up-down
mam-miR-novel23	40	58	1.47044	TR58970_c0_g3	-2.89488	up-down
mam-miR-novel23	40	58	1.47044	TR58591_c1_g1	-4.61735	up-down
mam-miR-novel23	40	58	1.47044	TR55758_c0_g1	-4.74288	up-down
mam-miR-novel23	40	58	1.47044	TR49929_c0_g5	-5.80177	up-down	organic cyclic compound binding;binding;metal ion binding;heterocyclic compound binding;nucleic acid binding;cation binding;ion binding
mam-miR-novel23	40	58	1.47044	TR49160_c8_g2	-2.27893	up-down
mam-miR-novel23	40	58	1.47044	TR49132_c1_g1	-2.1445	up-down
mam-miR-novel23	40	58	1.47044	TR45355_c0_g1	-2.06481	up-down	organic cyclic compound binding;binding;heterocyclic compound binding;nucleic acid binding
mam-miR-novel23	40	58	1.47044	TR43258_c0_g1	-5.55023	up-down	nucleoside binding;protein-DNA complex;small molecule binding;nucleoside-triphosphatase activity;anion binding;cell cycle;ATP binding;organelle part;organelle;ion binding;pyrophosphatase activity;membrane-bounded organelle;carbohydrate derivative binding;non-membrane-bounded organelle;ribonucleoside binding;adenyl ribonucleotide binding;cell cycle process;hydrolase activity;purine nucleoside bind…
mam-miR-novel23	40	58	1.47044	TR39294_c18_g9	-2.33336	up-down
mam-miR-novel23	40	58	1.47044	TR33713_c1_g1	-7.04056	up-down
mam-miR-novel23	40	58	1.47044	TR31215_c0_g2	-2.85836	up-down		Transcriptional misregulation in cancer
mam-miR-novel23	40	58	1.47044	TR26032_c0_g1	-9.72397	up-down
mam-miR-novel23	40	58	1.47044	TR21568_c20_g1	-3.67577	up-down		Glycine, serine and threonine metabolism;Peroxisome;Lysine degradation
mam-miR-novel23	40	58	1.47044	TR204759_c0_g1	-2.05974	up-down
mam-miR-novel23	40	58	1.47044	TR203589_c0_g1	-2.15792	up-down
mam-miR-novel23	40	58	1.47044	TR201747_c1_g3	-6.24538	up-down
mam-miR-novel23	40	58	1.47044	TR201708_c0_g1	-4.06481	up-down	regulation of biological process;transferase activity, transferring phosphorus-containing groups;monosaccharide binding;organic cyclic compound binding;regulation of insulin secretion;regulation of transport;regulation of peptide secretion;monosaccharide catabolic process;response to stimulus;adenyl ribonucleotide binding;hexose catabolic process;regulation of localization;negative regulation of …	Maturity onset diabetes of the young;Prolactin signaling pathway;Glycolysis / Gluconeogenesis;Amino sugar and nucleotide sugar metabolism;Type II diabetes mellitus;Insulin signaling pathway;Insulin secretion;Starch and sucrose metabolism;Carbon metabolism;Streptomycin biosynthesis;Butirosin and neomycin biosynthesis;Galactose metabolism
mam-miR-novel23	40	58	1.47044	TR198541_c5_g10	-3.0813	up-down
mam-miR-novel23	40	58	1.47044	TR193562_c0_g1	-2.00591	up-down	nucleotide binding;organic cyclic compound binding;small molecule binding;nucleoside phosphate binding;heterocyclic compound binding;binding
mam-miR-novel23	40	58	1.47044	TR189124_c0_g1	-3.19134	up-down
mam-miR-novel23	40	58	1.47044	TR18687_c0_g1	-3.96527	up-down
mam-miR-novel23	40	58	1.47044	TR186755_c12_g3	-3.24538	up-down	protein binding;binding;chaperone binding	Protein processing in endoplasmic reticulum
mam-miR-novel23	40	58	1.47044	TR186517_c0_g1	-4.96527	up-down
mam-miR-novel23	40	58	1.47044	TR178800_c0_g1	-5.61735	up-down	catabolic process;ATPase activity;purine nucleoside triphosphate catabolic process;phosphate-containing compound metabolic process;regulation of cellular process;ribonucleoside triphosphate metabolic process;regulation of cellular macromolecule biosynthetic process;DNA binding;regulation of macromolecule biosynthetic process;organic substance metabolic process;regulation of DNA metabolic process;…	Cell cycle;Cell cycle - yeast;Meiosis - yeast;DNA replication
mam-miR-novel23	40	58	1.47044	TR176407_c2_g2	-2.051	up-down
mam-miR-novel23	40	58	1.47044	TR173378_c6_g1	-4.47985	up-down
mam-miR-novel23	40	58	1.47044	TR170487_c1_g7	-2.59088	up-down		Proteoglycans in cancer
mam-miR-novel23	40	58	1.47044	TR170487_c1_g6	-2.18345	up-down		Proteoglycans in cancer
mam-miR-novel23	40	58	1.47044	TR162388_c0_g1	-3.60722	up-down	protein binding;cytokine activity;binding;extracellular space;membrane;tumor necrosis factor receptor superfamily binding;cytokine receptor binding;tumor necrosis factor receptor binding;extracellular region;immune response;receptor binding;response to stimulus;immune system process;extracellular region part	Cytokine-cytokine receptor interaction
mam-miR-novel23	40	58	1.47044	TR162154_c0_g1	-5.68148	up-down
mam-miR-novel23	40	58	1.47044	TR140981_c15_g13	-2.38031	up-down	cell part;regulation of biological process;intracellular organelle;regulation of gene expression;nucleus;regulation of nucleobase-containing compound metabolic process;regulation of cellular metabolic process;intracellular;regulation of metabolic process;regulation of primary metabolic process;cell;membrane-bounded organelle;regulation of biosynthetic process;regulation of RNA metabolic process;r…	Basal transcription factors;Herpes simplex infection
mam-miR-novel23	40	58	1.47044	TR130112_c0_g1	-5.32784	up-down
mam-miR-novel23	40	58	1.47044	TR119950_c0_g1	-5.61735	up-down	organic cyclic compound binding;DNA binding;binding;nucleic acid binding;heterocyclic compound binding
mam-miR-novel23	40	58	1.47044	TR118067_c0_g1	-2.78241	up-down	nucleobase-containing compound metabolic process;organic cyclic compound binding;cellular response to stress;transferase activity, transferring phosphorus-containing groups;DNA repair;cellular response to stimulus;organic cyclic compound metabolic process;response to stimulus;nucleic acid metabolic process;nucleotidyltransferase activity;metabolic process;DNA-directed DNA polymerase activity;cell…	Fanconi anemia pathway
mam-miR-novel23	40	58	1.47044	TR11551_c0_g1	-2.40888	up-down	UDP-N-acetylmuramate dehydrogenase activity;metabolic process;oxidation-reduction process;primary metabolic process;anion binding;catalytic activity;cofactor binding;biosynthetic process;organic substance biosynthetic process;transferase activity, transferring alkyl or aryl (other than methyl) groups;lipid biosynthetic process;oxidoreductase activity, acting on CH-OH group of donors;oxidoreductas…	Ether lipid metabolism;Peroxisome
mam-miR-novel23	40	58	1.47044	TR114485_c0_g3	-3.55023	up-down
mam-miR-novel23	40	58	1.47044	TR113297_c3_g3	-5.32784	up-down	regulation of cell communication;Ras GTPase activator activity;regulation of purine nucleotide catabolic process;regulation of phosphorus metabolic process;regulation of Ras protein signal transduction;positive regulation of Ras GTPase activity;biological regulation;regulation of GTP catabolic process;regulation of nitrogen compound metabolic process;regulation of catalytic activity;positive regu…
mam-miR-novel23	40	58	1.47044	TR113246_c5_g6	-3.15792	up-down	membrane;intrinsic to membrane;membrane part;integral to membrane
mam-miR-novel23	40	58	1.47044	TR112786_c0_g1	-4.11211	up-down
[truncated: 560 more rows]

## Sheet: Supplementary Table S6
Table S6-1 Hypoxia-related genes primers used in this study real-time PCR
	Unigene name	Forward primer 5'-3'	Reverse primer 5'-3'
miRNA Normoxia vs Hypoxia 3h	HSP70	CGACGCCAACGGAATCCTAAAT	CTTTGCTCAGTCTGCCCTTGT
miRNA Normoxia vs Hypoxia 3h	HSP90	TGGTGTGGGATTCTACTC	TGACTGTGAAAGAGCCGC
miRNA Normoxia vs Hypoxia 3h	PFK	ACGGGAACCTTTACTGCGAC	TGGCAGTGGTTTCCGCTTT
[truncated: 36 more rows]
